# Supplementary material for: The dynamics of mutational selection in cutaneous squamous carcinogenesis
Source: Commun Biol. 2026 Jan 12;9:127. doi: 10.1038/s42003-025-09406-9 (PMC12855962; doi:10.1038/s42003-025-09406-9)
Supplement: Supplementary file 4 — Supplementary datasets 1-15 [file 42003_2025_9406_MOESM4_ESM.xlsx]

## Sheet: Overview
Supplementary Data 1	Gene bait list
Supplementary Data 2	Targeted sequencing coverage
Supplementary Data 3	Mutational burden from Nanoseq
Supplementary Data 4	Mutation Spectrum, targeted sequencing and nanoseq
Supplementary Data 5	Mutations called from normal epidermal sequencing
Supplementary Data 6	dN/dS from normal epidermal sequencing
Supplementary Data 7	Median synonymous and non-synonymous clone size in epidermis
Supplementary Data 8	Percentage mutant epithelium of genes under positive selection
Supplementary Data 9	Overview of Tumour sequencing
Supplementary Data 10	Mutations called from tumor sequencing
Supplementary Data 11	Copy Number Calls for tumor sections
Supplementary Data 12	dN/dS from tumor sequencing
Supplementary Data 13	Median synonymous and non-synonymous clone size in tumours
Supplementary Data 14	Percentage mutant tumour of genes under positive selection
Supplementary Data 15	Comparison of % mutant tissue in between tumor and epidermis

## Sheet: Suppl_Data 1
Gene bait list
AFF3
AJUBA
ARID1A
ARID2
ARID5B
ATM
ATP2A2
BCL11B
BRAF
CACNA1D
CARD11
CASP8
CCND1
CDKN2A
COBLL1
CREBBP
CTCF
CTNNB1
DCLK1
DCLRE1A
DDR2
DNMT3A
EGFR
EIF2D
EP300
ERBB2
ERBB3
ERBB4
EZH2
FAT1
FAT2
FAT3
FAT4
FBXO21
FBXW7
FGFR3
FLT3
GRIN2A
HRAS
KDM6A
KDR
KEAP1
KIT
KMT2C
KMT2D
KRAS
LRP1B
MTOR
NF1
NF2
NFE2L2
NOTCH1
NOTCH2
NOTCH3
NOTCH4
NRAS
PIK3CA
PTCH1
PTEN
RB1
ROS1
SMAD4
SMARCA4
SMO
SOX2
STAT5B
TERT
TET2
TGFBR1
TGFBR2
TRP53
TSC1
VHL
ZFP750

## Sheet: Suppl Data 2
Targeted Sequencing Coverage
	Epidermis							Ventral						Tumour
Weeks UV	0	8	16	18	21	24	27	8	16	18	21	24	27	16	18	21	22	24	27
	458.9	1051	876	895.4	1004.8	1045.3	675.8	1040.5	869.4	907.8	945.2	995.4	713.4	1139.8	888.7	1010.9	820.9	1003.1	1161.8
	601.2	1044	891.6	934.6	1081.9	1062.9	615.9	975.7	847.4	822	866	1012.7	709.2	502.2	1000.7	1016.6	806.6	1042.6	1028.6
	592.7	1015.4	859.7	955.7	969.6	989	636.6	999.6	828.7	693.7	943.6	1008.6	725.7	984.9	941.5	883.7	830.7	1042.8	970.7
	525	1063.2	837.8	987.4	1020.4	1045.7	803.7	1012.9	786.2	901.8		1060.2	714.1	1019.4	760.5	694.9	827.5	1086.6	914.6
	527.9	1066.3	943.8	820.5	1047.8	991.4	813.2	841.3	784.7	959.2		1112.9	728.2	994.6	951.7		816	1010.6	926.2
	537.7	1067	874.4	887.9	1011.2	1083.4	741.2	1035.1	761.6	972.9		1069.1	655.2	953.1	890.3		762.3	1050.5	903.9
	510.7	1102.7	930.9	817.5	1076.3	1039.3	798.6	997	892.7			892.4	714.3	664.5	865.8		827.9	1000	844.7
	500.1	1067.3	897.9	814.6	971.3	1014.4	808.4	1012.3	815.7			869.2	757.2	880.9	373.7		850.9	1068.6	778.6
	453.1	1075.3	932.9	773.2	997.9	1041.6	737	853.1	872.7			965.7	746.9	725.2	677.1		859.8	1052	746
	583.8	993.2	967.8	780.1	984.6	1021.1	703	981.4	945.8			1035	586	893.4	822.1		843.3	1011.4	552
	510.3	964	1006	748.5	1072.4	1037.7	676.4	968.6	934			1040.8	571.3	742.9	1350.9		766.2	1019.9	801.3
	708.5	1023.5	964.4	698.7	1032.6	1084.3	664.3	983.3	828.8			993.1	593.8	779.8	860.5		844.3	1002	1038.9
	544.5	938.2	972.7	777.4	993.5	1067.1	671.4					1039.6		885.3	967		640.8	1024.2	1167.1
	524.6	1049.8	996.3	804.8	942.6	1071.8	675.5					1075.6		778.1	1091.9		641.8	1003.3	1326.7
	490.3	1036.4	978.1	800.9	985.5	1015.7	635.2					967.6		1025.9	984.7		674.4	1013.8	1237.8
	522.9	1082.7	938	766.6	1014.7	984	960.4							688.5				1066.7	930.1
	508.6	1027.5	931.6	752.9	994.8	988.8	796.1							1142.2				1066.3	1228.9
	493.5	1009.7	1065.9	757.2	988.3	1053.8	738.5							869.8				1066.3	1246
		1064.7	977.8	792.1	1075.9	1079.2	737.4											1044.2	1196.6
		1189.9	858.5	836.1	989.3	1080.6	763.5											1076.2	1206.3
		1130.6	857	834.3	981.5	1065.4	942.5											1128.3	1068.2
		1022.5	883.9	953.8	958.9	1023.8	899.4											1049.4	1031.7
		1124.2	806.6	940.1	1099.3	1075.6	691.6											1143.7	995.3
		1147.2	864.5	863.5	1033.5	1006.6	603.9											992.3	1023.2
		1171.8	823.2	955.6	975.5	1032	745.2											934.7	1096.7
		1187.5	878.4	893		1074.5	747.8											1068.1	1259.4
		1204.9	822.8	936.7		1008.7	705											954.8	1040.9
		1164.1	838.9	840.7		1060.5	683.1											1055.5	939.3
		1101.4	895.8	942.2		990.6	711.3											1000.8	956.3
		1114.3	881.3	903.1		1062.6	708											962.7	888.4
		1181.6	862.3	883.6		1040	702.1											1075.2	807.2
		1108.3	846.7	977.2		1062	630.6											993.4	1061.2
		1263.9	820	1013.4		1090	658.2											970.7	1039.1
		1035.2	847.5	863.1		1047.1	718.8											920	1260.9
		1059.5	864.1	916.4		976.8	695.3											923.2	1099.6
		944	857.5	940.7		897.5	775.2											927.1	999.7
		1060.5	892	865.5		934.1	749.1											925.7	974.5
		1038.3	903.3	813.3		872	731.6											955.4	786.1
		1091.7	871	899.8		895.7	827.7											877	1040.1
		1106.3	874.8	932.7		838.8	792.3											932.8	1060.5
		1143.5	907.6	911.3		897.4	790											1015.7	923.7
		1106.3	928.2	1021.7		984	881.2											1103.3	954.2
		1084.9	925.3	949.7		1008.7	845.7											1048.3	956.2
		1063.8	943.9	947.9		1014.7	710.6											1048.6	910.7
		1102.7	889.3	911.2		1027.5	738.1											1048.8	1058.8
		1142.4	915.4	933.9		960.6	740.1											1047.4	1045.3
		1086.2	824.5			985.7	780											953.7	1002.4
		1127.6	810.2			954.4	765.2											999.8	1018.9
		983	934.1			968.5	748.5											929.5	987.8
		1040.2	851.8			1045.3	882.2											1000	852.1
		1068.3	889.9			1004.1	765.6											949.8	760.1
		1064.7	962.1			962.1	692.4											932	764.8
		1106.9	877.3			1037	644.9											1038.1	905.2
		1031	926.2			1016.1	613.9											1025.2	996.2
		1130.4	900.2			953.4	744.2											973.8	988.6
		954.7	890.8			1003.7	673.3											1010.8	986.2
		1209	866.1			980.2	630.4											954.6	1007.6
		1165.6	817.4			963.7	834											980.1	941
		1106	826.9			1004.8	788.4											976.5	1018.8
		1078.4	842.9			1011.4	789.6											972.8	1018.1
		1086.4	825.5			1047.5	726.3											1003.6	1021.8
		1055.1	820.4			932.5	667.3											972.8	967.5
		1134.4	869.7			951.7	653.3											990.1	1020.8
		1125.2	895.9			958.4	646.7											922.4	998.6
			786.2			956.9	639.2											865.5	940
			848.3			980.7												973.8	852.8
			822.6			869.1												943.9	1108
			846			967.6												955.5	1045.4
			831.9			1013.7												955.7	988.3
			862.8			1013.3												1065.3	1068.1
			900.6			1071.8												975.4	1048.4
			907.2			1031.1												957.5	922.8
			843.3			1037.9												884.1	920.9
			871.8			1034.9												900.1	875.4
			885.1			1048.9												915.1	999.3
			914.7			1001.9												893.4	975.2
						1013.8												1042.5	849.8
						1018.4												1058.3	1160.1
						1043.6												1073.3	1043.5
						1036.5												1064.9	863.5
						1029.6												1156	932.6
						1015.7												999.7	901.4
						914.2												1109.6	900
						998.8												1072.9	948.1
						887.9												1095.5	940.2
						956.5												1031
						988.8												1117.3
																		1096.7
																		1037.7
																		1138.4
																		981.6
																		967.1
																		1075.1
																		775
																		804.1
																		757.1
																		740.1
																		848.9
																		821.1
																		775.3
																		701.2
																		1100.3
																		1028.3
																		1077
																		1002.5
																		1016.9
																		1023.2
																		1030.3
																		1062.4
																		1059
																		966.2
																		930.2
																		963.8
																		896.1
																		884
																		980.4
																		1006.7
																		911.5
																		927.8
																		1000.1
																		856.2
																		803.4
																		805.4
																		855.5
																		952
																		890
																		913.3
																		909.3
																		840.4
																		936.8
																		932
																		920.6
																		1004.1
																		1025.6
																		1581.2
																		765.5
																		960.2
																		615.7
																		780.5
																		816.7
																		842.6
																		929.1
																		777
																		885.5
																		1092.8
																		953.5
																		1164.9
																		1094.8
																		915.8
																		972.6
																		1036.3
																		1095.7
																		1157.5
																		897.6
																		869.6
																		836
																		760.9
																		819.9
																		938.5
																		779.3
																		642.2
																		980.7
																		657.3
																		702.9
																		790.2
																		988.7
																		924.7
																		873.9
																		903.6
																		921.4
																		815
																		842.1
																		840.9
																		818.7
																		846
																		822
																		726.3
																		809
																		830
																		733.7
																		780.4
																		794.9
																		782.1
																		774.6
																		813.4
																		689.3
																		794.7
																		761.1
																		782.8
																		779.1
																		807.2
																		627.4
																		826.6
																		837.4
																		850.9
																		774.1
																		826.4
																		814.7
																		818.7
																		801.2
																		797.3
																		804.7
																		796.4
																		796.9
																		825.2
																		833.7
																		798.5
																		842.7
																		764.4
																		768
																		708.9
																		758
																		833.1
																		672.8
																		824.7
																		770.3
																		702.1
																		792.2
																		812
																		683.8
																		776.4
																		719.5
																		760.8
																		764.3
																		742.6
																		794.7
																		823.6
																		780.3
																		1004.9
																		1038.2
																		1031.2
																		1056.7
																		882.2
																		927.6
																		882.6
																		889.8
																		940.8
																		908.8
																		902.9
																		830.4
																		784.7
																		838.9
																		810.9
																		833.8
																		871.7
																		814.9
																		844.8
																		800.5
																		865.5
																		878
																		917.9
																		952.9
																		898
																		849.8
																		880.7
																		980.7
																		913.9
																		927.3
																		881.8
																		856.1
																		906.8
																		944.4
																		961.8
																		886.1
																		812.9
																		835
																		938.4
																		904.5
																		908.8
																		901.6
																		851.7
																		992.2
																		909.7
																		956
																		823.5
																		757.7
																		829.8
																		791.6
																		757
																		758.6
																		745.1

## Sheet: Suppl_Data  3
Burden from Nanoseq
	Weeks UV	Mutations	DBS mutations	Bp sequenced	Substitutions/Mb	DBS/Mb
MD6082	8	30231.5	740	1428518762	21.1628	0.518019
MD6080	8	33605.4	917	1327001959	25.3243	0.691031
MD6079	8	42342.1	1160	1563328514	27.0846	0.742007
MD6081	8	43770.3	1231	1467032701	29.8359	0.824829
MD5689	16	69765.5	2165	1316377774	52.9981	1.64466
MD5688	16	67543.7	1782	1438227527	46.9632	1.23903
MD5465	18	90439	2422	1446288460	62.5318	1.67463
MD5685	18	82236.5	2497	1725220096	47.6672	1.44735
MD5683	24	64441	1862	1607960634	40.0762	1.15799
MD5681	24	68488.5	1769	1492430258	45.8906	1.20584
MD5687	24	67366.5	1886	1371323448	49.1252	1.37531
MD5466	27	46278.2	1348	941295112	49.1644	1.43207
MD5467	27	80904.5	2381	1703167212	47.5024	1.39798
MD5468	27	73721.3	1763	1008412327	73.1063	1.74829

## Sheet: Suppl data 4
	Number of mutations
Trinucleotide context	All epidermis targeted sequencing	All nanoseq
ACA	277	1700
ACC	109	605
ACG	43	102
ACT	129	828
CCA	443	2959
CCC	233	1595
CCG	120	475
CCT	1019	8771
GCA	189	1024
GCC	96	342
GCG	22	37
GCT	92	387
TCA	352	3544
TCC	432	3024
TCG	46	174
TCT	581	6071
ACA	37	179
ACC	21	132
ACG	28	78
ACT	32	302
CCA	49	260
CCC	171	815
CCG	50	138
CCT	405	2403
GCA	23	147
GCC	83	319
GCG	22	67
GCT	60	330
TCA	28	230
TCC	160	947
TCG	30	61
TCT	226	1863
ACA	81	479
ACC	2046	13456
ACG	61	367
ACT	1768	15309
CCA	5254	35155
CCC	8552	48609
CCG	1988	7686
CCT	16333	107639
GCA	49	236
GCC	1166	9040
GCG	49	363
GCT	2959	21400
TCA	8674	83593
TCC	16547	113498
TCG	7471	34952
TCT	19667	160719
ATA	611	10106
ATC	314	2445
ATG	410	3859
ATT	921	17522
CTA	322	2902
CTC	541	3460
CTG	353	1843
CTT	983	11530
GTA	136	1084
GTC	83	389
GTG	96	419
GTT	105	1172
TTA	304	4026
TTC	294	3101
TTG	164	1155
TTT	1364	21246
ATA	121	2134
ATC	92	787
ATG	137	1135
ATT	182	3058
CTA	350	4353
CTC	675	5302
CTG	491	2934
CTT	2195	25106
GTA	42	141
GTC	52	222
GTG	45	146
GTT	40	338
TTA	195	3609
TTC	362	2772
TTG	211	1756
TTT	894	13204
ATA	133	2202
ATC	118	936
ATG	159	1243
ATT	113	2253
CTA	81	700
CTC	321	1946
CTG	213	850
CTT	639	4949
GTA	55	397
GTC	81	423
GTG	182	580
GTT	176	2199
TTA	85	1033
TTC	241	1287
TTG	100	793
TTT	393	5382

## Sheet: Suppl_Data  5
Mutations called from normal epidermal sequencing
sample	Weeks UV	chr	pos	ref	mut	gene	protein_desc	summary	num_samples	samples	summed_vaf	subject	transcodon	Tissue location
MD6079d	8	1	38536825	C	T	Aff3	p.?	ess_splice	1	[MD6079d]	0.00488759	MD6079	-	Dorsal
MD6079t	8	1	38181427	C	T	Aff3	p.G1134E	missense	1	[MD6079t]	0.00917431	MD6079	-	Dorsal
MD6079s	8	1	38185381	G	A	Aff3	p.R1080*	nonsense	1	[MD6079s]	0.00801282	MD6079	-	Dorsal
MD6079f	8	1	38341772	A	T	Aff3	p.A317A	silent	1	[MD6079f]	0.00677638	MD6079	-	Dorsal
MD6079g	8	1	38536832	G	A	Aff3	p.P56P	silent	1	[MD6079g]	0.00561272	MD6079	-	Dorsal
MD6079e	8	1	38329916	G	A	Aff3	p.?	splice_region	1	[MD6079e]	0.00386847	MD6079	-	Dorsal
MD6079n	8	4	133689122	G	A	Arid1a	p.P1114L	missense	1	[MD6079n]	0.00728597	MD6079	-	Dorsal
MD6079p	8	4	133720719	G	A	Arid1a	p.P546L	missense	1	[MD6079p]	0.00659755	MD6079	-	Dorsal
MD6079o	8	4	133680848	G	A	Arid1a	p.P2112L	missense	1	[MD6079o]	0.0052687	MD6079	-	Dorsal
MD6079g	8	4	133681544	A	C	Arid1a	p.L1880R	missense	1	[MD6079g]	0.0049554	MD6079	-	Dorsal
MD6079q	8	4	133719563	G	C	Arid1a	p.L633V	missense	1	[MD6079q]	0.00476644	MD6079	-	Dorsal
MD6079r	8	4	133693074	T	A	Arid1a	p.M938L	missense	1	[MD6079r]	0.00283688	MD6079	-	Dorsal
MD6079n	8	4	133693010	G	C	Arid1a	p.S959*	nonsense	1	[MD6079n]	0.00303951	MD6079	-	Dorsal
MD6079t	8	4	133680789	G	A	Arid1a	p.L2132L	silent	1	[MD6079t]	0.0159817	MD6079	-	Dorsal
MD6079k	8	4	133685214	G	A	Arid1a	p.R1552R	silent	1	[MD6079k]	0.00686499	MD6079	-	Dorsal
MD6079i	8	4	133720949	C	T	Arid1a	p.Q469Q	silent	1	[MD6079i]	0.00619579	MD6079	-	Dorsal
MD6079o	8	4	133681668	G	A	Arid1a	p.L1839L	silent	1	[MD6079o]	0.00442087	MD6079	-	Dorsal
MD6079t	8	4	133693155	G	A	Arid1a	p.?	splice_region	1	[MD6079t]	0.00530504	MD6079	-	Dorsal
MD6079t	8	15	96289103	C	T	Arid2	p.P79S	missense	1	[MD6079t]	0.00976043	MD6079	-	Dorsal
MD6079p	8	15	96371353	C	T	Arid2	p.P1116S	missense	1	[MD6079p]	0.00638468	MD6079	-	Dorsal
MD6079e	8	15	96390890	C	T	Arid2	p.P1640L	missense	1	[MD6079e]	0.00576923	MD6079	-	Dorsal
MD6079r	8	15	96372580	C	T	Arid2	p.P1525S	missense	1	[MD6079r]	0.0055607	MD6079	-	Dorsal
MD6079s	8	15	96370559	C	T	Arid2	p.P851L	missense	1	[MD6079s]	0.00453368	MD6079	-	Dorsal
MD6079t	8	15	96350097	C	T	Arid2	p.S130F	missense	1	[MD6079t]	0.00420521	MD6079	-	Dorsal
MD6079m	8	15	96372400	T	C	Arid2	p.S1465P	missense	1	[MD6079m]	0.00398089	MD6079	-	Dorsal
MD6079p	8	15	96371608	C	T	Arid2	p.L1201F	missense	1	[MD6079p]	0.00342173	MD6079	-	Dorsal
MD6079g	8	15	96372182	C	T	Arid2	p.T1392I	missense	1	[MD6079g]	0.0028715	MD6079	-	Dorsal
MD6079r	8	15	96370845	C	T	Arid2	p.I946I	silent	1	[MD6079r]	0.00762301	MD6079	-	Dorsal
MD6079_m00002	8	10	68098374	G	A	Arid5b	p.S566F	missense	2	[MD6079r, MD6079s]	0.0101192	MD6079	-	Dorsal
MD6079s	8	10	68278094	G	A	Arid5b	p.L38F	missense	1	[MD6079s]	0.00719425	MD6079	-	Dorsal
MD6079n	8	10	68098444	G	A	Arid5b	p.P543S	missense	1	[MD6079n]	0.00552486	MD6079	-	Dorsal
MD6079n	8	9	53440146	A	G	Atm	p.F2968L	missense	1	[MD6079n]	0.0100733	MD6079	-	Dorsal
MD6079n	8	9	53515217	T	A	Atm	p.L580F	missense	1	[MD6079n]	0.008079	MD6079	-	Dorsal
MD6079m	8	9	53480735	G	C	Atm	p.R1785G	missense	1	[MD6079m]	0.0058651	MD6079	-	Dorsal
MD6079r	8	9	53522231	G	A	Atm	p.L240F	missense	1	[MD6079r]	0.00506146	MD6079	-	Dorsal
MD6079r	8	9	53454810	G	A	Atm	p.S2522L	missense	1	[MD6079r]	0.00458716	MD6079	-	Dorsal
MD6079h	8	9	53456555	G	A	Atm	p.L2426F	missense	1	[MD6079h]	0.00447227	MD6079	-	Dorsal
MD6079q	8	9	53488719	G	A	Atm	p.S1487F	missense	1	[MD6079q]	0.00441989	MD6079	-	Dorsal
MD6079p	8	9	53439793	G	C	Atm	p.P3052A	missense	1	[MD6079p]	0.00310078	MD6079	-	Dorsal
MD6079p	8	9	53503100	G	A	Atm	p.H897Y	missense	1	[MD6079p]	0.00303951	MD6079	-	Dorsal
MD6079q	8	9	53453412	G	A	Atm	p.Q2661*	nonsense	1	[MD6079q]	0.008285	MD6079	-	Dorsal
MD6079q	8	9	53448073	G	A	Atm	p.Q2810*	nonsense	1	[MD6079q]	0.00636943	MD6079	-	Dorsal
MD6079p	8	9	53524357	G	A	Atm	p.Q218*	nonsense	1	[MD6079p]	0.00417101	MD6079	-	Dorsal
MD6079q	8	9	53488558	G	A	Atm	p.Q1541*	nonsense	1	[MD6079q]	0.00373832	MD6079	-	Dorsal
MD6079n	8	9	53524493	G	A	Atm	p.F172F	silent	1	[MD6079n]	0.0117096	MD6079	-	Dorsal
MD6079r	8	9	53487990	G	A	Atm	p.P1570P	silent	1	[MD6079r]	0.0103717	MD6079	-	Dorsal
MD6079m	8	9	53480736	G	A	Atm	p.P1784P	silent	1	[MD6079m]	0.00794439	MD6079	-	Dorsal
MD6079l	8	9	53493221	G	A	Atm	p.S1273S	silent	1	[MD6079l]	0.00635786	MD6079	-	Dorsal
MD6079o	8	9	53497178	A	C	Atm	p.S1122S	silent	1	[MD6079o]	0.00608519	MD6079	-	Dorsal
MD6079m	8	9	53455897	G	A	Atm	p.F2472F	silent	1	[MD6079m]	0.00511247	MD6079	-	Dorsal
MD6079c	8	9	53527309	G	A	Atm	p.L120L	silent	1	[MD6079c]	0.00414508	MD6079	-	Dorsal
MD6079h	8	9	53459746	G	A	Atm	p.F2267F	silent	1	[MD6079h]	0.00358102	MD6079	-	Dorsal
MD6079m	8	5	122461732	G	A	Atp2a2	p.T532I	missense	1	[MD6079m]	0.00447227	MD6079	-	Dorsal
MD6079g	8	5	122469762	A	C	Atp2a2	p.V228G	missense	1	[MD6079g]	0.00308642	MD6079	-	Dorsal
MD6079r	8	5	122459545	G	A	Atp2a2	p.F808F	silent	1	[MD6079r]	0.00760778	MD6079	-	Dorsal
MD6079m	8	5	122457367	G	A	Atp2a2	p.S973S	silent	1	[MD6079m]	0.00357462	MD6079	-	Dorsal
MD6079r	8	5	122461789	G	A	Atp2a2	p.?	splice_region	1	[MD6079r]	0.00479233	MD6079	-	Dorsal
MD6079r	8	5	122461992	G	A	Atp2a2	p.?	splice_region	1	[MD6079r]	0.002772	MD6079	-	Dorsal
MD6079o	8	12	107916874	G	A	Bcl11b	p.P394L	missense	1	[MD6079o]	0.00667557	MD6079	-	Dorsal
MD6079f	8	12	107917193	G	A	Bcl11b	p.P288S	missense	1	[MD6079f]	0.00641711	MD6079	-	Dorsal
MD6079f	8	12	107916874	G	A	Bcl11b	p.P394L	missense	1	[MD6079f]	0.00539957	MD6079	-	Dorsal
MD6079o	8	12	107989632	G	A	Bcl11b	p.P86L	missense	1	[MD6079o]	0.0045819	MD6079	-	Dorsal
MD6079e	8	6	39665020	A	T	Braf	p.L216H	missense	1	[MD6079e]	0.00792079	MD6079	-	Dorsal
MD6079k	8	6	39646817	AG	TA	Braf	p.L397Y	missense	1	[MD6079k]	0.00740451	MD6079	397|397	Dorsal
MD6079e	8	6	39665019	A	G	Braf	p.L216L	silent	1	[MD6079e]	0.00692384	MD6079	-	Dorsal
MD6079t	8	6	39646801	G	A	Braf	p.S402S	silent	1	[MD6079t]	0.0065312	MD6079	-	Dorsal
MD6079k	8	14	30123545	C	T	Cacna1d	p.?	ess_splice	1	[MD6079k]	0.00594648	MD6079	-	Dorsal
MD6079e	8	14	30142553	C	T	Cacna1d	p.R484Q	missense	1	[MD6079e]	0.0208333	MD6079	-	Dorsal
MD6079f	8	14	30066071	C	T	Cacna1d	p.G1636E	missense	1	[MD6079f]	0.0140969	MD6079	-	Dorsal
MD6079f	8	14	30051415	G	A	Cacna1d	p.S1793F	missense	1	[MD6079f]	0.0112782	MD6079	-	Dorsal
MD6079j	8	14	30052511	G	A	Cacna1d	p.A1664V	missense	1	[MD6079j]	0.00968523	MD6079	-	Dorsal
MD6079r	8	14	30178654	C	T	Cacna1d	p.G358D	missense	1	[MD6079r]	0.00939457	MD6079	-	Dorsal
MD6079o	8	14	30350769	C	T	Cacna1d	p.R105K	missense	1	[MD6079o]	0.00725953	MD6079	-	Dorsal
MD6079r	8	14	30047333	G	A	Cacna1d	p.S1880F	missense	1	[MD6079r]	0.00693756	MD6079	-	Dorsal
MD6079m	8	14	30072038	C	T	Cacna1d	p.G1571R	missense	1	[MD6079m]	0.00569476	MD6079	-	Dorsal
MD6079o	8	14	30096939	G	A	Cacna1d	p.L1242F	missense	1	[MD6079o]	0.00539957	MD6079	-	Dorsal
MD6079o	8	14	30043031	T	C	Cacna1d	p.H1981R	missense	1	[MD6079o]	0.00537634	MD6079	-	Dorsal
MD6079t	8	14	30100749	G	T	Cacna1d	p.L1110I	missense	1	[MD6079t]	0.00535578	MD6079	-	Dorsal
MD6079g	8	14	30171312	G	A	Cacna1d	p.L424F	missense	1	[MD6079g]	0.00516351	MD6079	-	Dorsal
MD6079n	8	14	30051467	T	C	Cacna1d	p.K1776E	missense	1	[MD6079n]	0.0049505	MD6079	-	Dorsal
MD6079e	8	14	30052479	C	T	Cacna1d	p.E1675K	missense	1	[MD6079e]	0.00446429	MD6079	-	Dorsal
MD6079h	8	14	30350718	C	T	Cacna1d	p.S122N	missense	1	[MD6079h]	0.00443787	MD6079	-	Dorsal
MD6079t	8	14	30099083	C	T	Cacna1d	p.G1181R	missense	1	[MD6079t]	0.00433213	MD6079	-	Dorsal
MD6079o	8	14	30491044	C	T	Cacna1d	p.E20K	missense	1	[MD6079o]	0.00428082	MD6079	-	Dorsal
MD6079m	8	14	30105561	G	A	Cacna1d	p.A971V	missense	1	[MD6079m]	0.00413907	MD6079	-	Dorsal
MD6079q	8	14	30099067	T	C	Cacna1d	p.K1186R	missense	1	[MD6079q]	0.00385803	MD6079	-	Dorsal
MD6079n	8	14	30142609	G	A	Cacna1d	p.T465T	silent	1	[MD6079n]	0.0132013	MD6079	-	Dorsal
MD6079s	8	14	30096991	C	T	Cacna1d	p.V1224V	silent	1	[MD6079s]	0.0104803	MD6079	-	Dorsal
MD6079s	8	14	30178644	G	A	Cacna1d	p.G361G	silent	1	[MD6079s]	0.00918367	MD6079	-	Dorsal
MD6079m	8	14	30047215	G	A	Cacna1d	p.T1919T	silent	1	[MD6079m]	0.00775194	MD6079	-	Dorsal
MD6079n	8	14	30042250	G	T	Cacna1d	p.A2108A	silent	1	[MD6079n]	0.00754006	MD6079	-	Dorsal
MD6079d	8	14	30102393	C	T	Cacna1d	p.T1044T	silent	1	[MD6079d]	0.00605245	MD6079	-	Dorsal
MD6079m	8	14	30123131	G	A	Cacna1d	p.S687S	silent	1	[MD6079m]	0.00542986	MD6079	-	Dorsal
MD6079l	8	14	30123155	G	A	Cacna1d	p.L679L	silent	1	[MD6079l]	0.00500835	MD6079	-	Dorsal
MD6079m	8	14	30095363	G	A	Cacna1d	p.V1269V	silent	1	[MD6079m]	0.00478011	MD6079	-	Dorsal
MD6079f	8	14	30142711	G	A	Cacna1d	p.F431F	silent	1	[MD6079f]	0.00458716	MD6079	-	Dorsal
MD6079m	8	14	30114222	C	T	Cacna1d	p.K878K	silent	1	[MD6079m]	0.00457038	MD6079	-	Dorsal
MD6079s	8	14	30350699	A	T	Cacna1d	p.L128L	silent	1	[MD6079s]	0.00372024	MD6079	-	Dorsal
MD6079i	8	14	30075015	A	T	Cacna1d	p.?	splice_region	1	[MD6079i]	0.00484966	MD6079	-	Dorsal
MD6079o	8	5	140876450	G	A	Card11	p.P1031S	missense	1	[MD6079o]	0.0135276	MD6079	-	Dorsal
MD6079o	8	5	140889140	C	T	Card11	p.D590N	missense	1	[MD6079o]	0.00960384	MD6079	-	Dorsal
MD6079r	8	5	140880354	C	T	Card11	p.G928E	missense	1	[MD6079r]	0.00864553	MD6079	-	Dorsal
MD6079m	8	5	140906674	C	T	Card11	p.S212N	missense	1	[MD6079m]	0.00824176	MD6079	-	Dorsal
MD6079r	8	5	140908535	C	A	Card11	p.R113L	missense	1	[MD6079r]	0.00814664	MD6079	-	Dorsal
MD6079p	8	5	140899740	C	T	Card11	p.G355R	missense	1	[MD6079p]	0.00599829	MD6079	-	Dorsal
MD6079t	8	5	140906820	C	T	Card11	p.K163K	silent	1	[MD6079t]	0.0070922	MD6079	-	Dorsal
MD6079r	8	5	140878126	A	G	Card11	p.N952N	silent	1	[MD6079r]	0.00666667	MD6079	-	Dorsal
MD6079k	8	5	140874373	G	A	Card11	p.I1076I	silent	1	[MD6079k]	0.00527705	MD6079	-	Dorsal
MD6079f	8	5	140898311	C	T	Card11	p.R404R	silent	1	[MD6079f]	0.00506329	MD6079	-	Dorsal
MD6079m	8	5	140927712	G	A	Card11	p.?	splice_region	1	[MD6079m]	0.00618557	MD6079	-	Dorsal
MD6079t	8	5	140885611	G	A	Card11	p.?	splice_region	1	[MD6079t]	0.00535475	MD6079	-	Dorsal
MD6079p	8	1	58827285	C	T	Casp8	p.I148I	silent	1	[MD6079p]	0.0121845	MD6079	-	Dorsal
MD6079n	8	1	58823951	C	T	Casp8	p.F23F	silent	1	[MD6079n]	0.00533333	MD6079	-	Dorsal
MD6079r	8	1	58846615	T	A	Casp8	p.?	splice_region	1	[MD6079r]	0.00581395	MD6079	-	Dorsal
MD6079i	8	4	89276829	G	A	Cdkn2a	p.S116L	missense	1	[MD6079i]	0.0111483	MD6079	-	Dorsal
MD6079n	8	2	65097947	G	A	Cobll1	p.P1049S	missense	1	[MD6079n]	0.0136147	MD6079	-	Dorsal
MD6079m	8	2	65095803	G	A	Cobll1	p.S1174L	missense	1	[MD6079m]	0.00777874	MD6079	-	Dorsal
MD6079o	8	2	65098270	G	A	Cobll1	p.P941L	missense	1	[MD6079o]	0.00551181	MD6079	-	Dorsal
MD6079n	8	2	65097994	G	A	Cobll1	p.P1033L	missense	1	[MD6079n]	0.00451322	MD6079	-	Dorsal
MD6079q	8	2	65098102	G	A	Cobll1	p.P997L	missense	1	[MD6079q]	0.00398142	MD6079	-	Dorsal
MD6079q	8	2	65098367	G	A	Cobll1	p.P909S	missense	1	[MD6079q]	0.00376506	MD6079	-	Dorsal
MD6079s	8	2	65097959	G	A	Cobll1	p.P1045S	missense	1	[MD6079s]	0.00352734	MD6079	-	Dorsal
MD6079s	8	2	65107807	C	T	Cobll1	p.S377S	silent	1	[MD6079s]	0.00700935	MD6079	-	Dorsal
MD6079e	8	2	65098320	T	C	Cobll1	p.A924A	silent	1	[MD6079e]	0.00448766	MD6079	-	Dorsal
MD6079p	8	16	4084229	G	A	Crebbp	p.P2382L	missense	1	[MD6079p]	0.011811	MD6079	-	Dorsal
MD6079o	8	16	4128585	G	A	Crebbp	p.P477S	missense	1	[MD6079o]	0.00539084	MD6079	-	Dorsal
MD6079o	8	16	4094189	G	A	Crebbp	p.P1423L	missense	1	[MD6079o]	0.0049456	MD6079	-	Dorsal
MD6079s	8	16	4125733	G	A	Crebbp	p.P617L	missense	1	[MD6079s]	0.00441696	MD6079	-	Dorsal
MD6079m	8	16	4086025	G	A	Crebbp	p.A1783A	silent	1	[MD6079m]	0.00730816	MD6079	-	Dorsal
MD6079n	8	16	4119792	A	G	Crebbp	p.P740P	silent	1	[MD6079n]	0.00569106	MD6079	-	Dorsal
MD6079j	8	16	4094248	G	A	Crebbp	p.I1403I	silent	1	[MD6079j]	0.00446097	MD6079	-	Dorsal
MD6079f	8	16	4087819	G	A	Crebbp	p.F1679F	silent	1	[MD6079f]	0.00414594	MD6079	-	Dorsal
MD6079j	8	16	4092362	G	A	Crebbp	p.?	splice_region	1	[MD6079j]	0.008	MD6079	-	Dorsal
MD6079q	8	8	105666781	G	A	Ctcf	p.A359T	missense	1	[MD6079q]	0.00721732	MD6079	-	Dorsal
MD6079m	8	8	105664124	C	T	Ctcf	p.P121L	missense	1	[MD6079m]	0.00708104	MD6079	-	Dorsal
MD6079k	8	8	105664123	C	T	Ctcf	p.P121S	missense	1	[MD6079k]	0.0070373	MD6079	-	Dorsal
MD6079h	8	8	105663973	C	T	Ctcf	p.L71F	missense	1	[MD6079h]	0.00520833	MD6079	-	Dorsal
MD6079r	8	8	105664255	C	T	Ctcf	p.Q165*	nonsense	1	[MD6079r]	0.00534402	MD6079	-	Dorsal
MD6079h	8	8	105666801	C	T	Ctcf	p.?	splice_region	1	[MD6079h]	0.00696864	MD6079	-	Dorsal
MD6079m	8	3	55247226	C	T	Dclk1	p.R26C	missense	1	[MD6079m]	0.0160367	MD6079	-	Dorsal
MD6079t	8	3	55533670	C	T	Dclk1	p.S736L	missense	1	[MD6079t]	0.0129482	MD6079	-	Dorsal
MD6079s	8	3	55463001	T	G	Dclk1	p.V314G	missense	1	[MD6079s]	0.00738397	MD6079	-	Dorsal
MD6079e	8	3	55466592	C	T	Dclk1	p.S352L	missense	1	[MD6079e]	0.00719425	MD6079	-	Dorsal
MD6079r	8	3	55256063	G	A	Dclk1	p.R192K	missense	1	[MD6079r]	0.00669456	MD6079	-	Dorsal
MD6079p	8	3	55506770	C	T	Dclk1	p.P661S	missense	1	[MD6079p]	0.00649351	MD6079	-	Dorsal
MD6079o	8	3	55256017	C	T	Dclk1	p.R177W	missense	1	[MD6079o]	0.00552486	MD6079	-	Dorsal
MD6079_m00006	8	3	55247447	G	A	Dclk1	p.V99V	silent	2	[MD6079f, MD6079g]	0.0127541	MD6079	-	Dorsal
MD6079s	8	3	55500100	C	T	Dclk1	p.V556V	silent	1	[MD6079s]	0.00882613	MD6079	-	Dorsal
MD6079m	8	3	55489863	C	T	Dclk1	p.I523I	silent	1	[MD6079m]	0.00857449	MD6079	-	Dorsal
MD6079o	8	3	55516926	G	A	Dclk1	p.K682K	silent	1	[MD6079o]	0.0085197	MD6079	-	Dorsal
MD6079o	8	3	55451049	C	T	Dclk1	p.S302S	silent	1	[MD6079o]	0.00798403	MD6079	-	Dorsal
MD6079k	8	3	55487821	C	T	Dclk1	p.I455I	silent	1	[MD6079k]	0.00672269	MD6079	-	Dorsal
MD6079j	8	3	55247324	G	A	Dclk1	p.K58K	silent	1	[MD6079j]	0.00541377	MD6079	-	Dorsal
MD6079l	8	3	55255965	C	T	Dclk1	p.A159A	silent	1	[MD6079l]	0.00504032	MD6079	-	Dorsal
MD6079p	8	3	55533716	C	T	Dclk1	p.S751S	silent	1	[MD6079p]	0.00499501	MD6079	-	Dorsal
MD6079p	8	3	55502370	C	T	Dclk1	p.?	splice_region	1	[MD6079p]	0.00772201	MD6079	-	Dorsal
MD6079o	8	19	56545619	G	A	Dclre1a	p.S181F	missense	1	[MD6079o]	0.0086741	MD6079	-	Dorsal
MD6079o	8	19	56542748	T	C	Dclre1a	p.D722G	missense	1	[MD6079o]	0.00546448	MD6079	-	Dorsal
MD6079k	8	19	56545472	C	T	Dclre1a	p.R230K	missense	1	[MD6079k]	0.00496689	MD6079	-	Dorsal
MD6079o	8	19	56544927	G	A	Dclre1a	p.L412F	missense	1	[MD6079o]	0.00494234	MD6079	-	Dorsal
MD6079q	8	19	56545355	G	A	Dclre1a	p.S269F	missense	1	[MD6079q]	0.00356633	MD6079	-	Dorsal
MD6079m	8	19	56544142	G	A	Dclre1a	p.I673I	silent	1	[MD6079m]	0.00352113	MD6079	-	Dorsal
MD6079n	8	1	169984462	C	T	Ddr2	p.M730I	missense	1	[MD6079n]	0.00653061	MD6079	-	Dorsal
MD6079s	8	1	170005195	G	A	Ddr2	p.L99F	missense	1	[MD6079s]	0.00564516	MD6079	-	Dorsal
MD6079q	8	1	169994665	A	T	Ddr2	p.L405M	missense	1	[MD6079q]	0.00285307	MD6079	-	Dorsal
MD6079n	8	1	169988505	G	A	Ddr2	p.T544T	silent	1	[MD6079n]	0.0167653	MD6079	-	Dorsal
MD6079p	8	1	169982001	C	T	Ddr2	p.E802E	silent	1	[MD6079p]	0.00863558	MD6079	-	Dorsal
MD6079s	8	1	169990542	C	T	Ddr2	p.Q465Q	silent	1	[MD6079s]	0.00834327	MD6079	-	Dorsal
MD6079m	8	1	169977987	G	A	Ddr2	p.I811I	silent	1	[MD6079m]	0.00671785	MD6079	-	Dorsal
MD6079f	8	1	170004256	G	A	Ddr2	p.S193S	silent	1	[MD6079f]	0.0059727	MD6079	-	Dorsal
MD6079g	8	1	169994620	G	A	Ddr2	p.L420L	silent	1	[MD6079g]	0.00556439	MD6079	-	Dorsal
MD6079k	8	1	169982046	G	A	Ddr2	p.P787P	silent	1	[MD6079k]	0.00536673	MD6079	-	Dorsal
MD6079o	8	12	3902809	C	T	Dnmt3a	p.L769F	missense	1	[MD6079o]	0.0106383	MD6079	-	Dorsal
MD6079e	8	12	3900021	T	C	Dnmt3a	p.F605L	missense	1	[MD6079e]	0.00984252	MD6079	-	Dorsal
MD6079q	8	12	3896602	C	T	Dnmt3a	p.L343L	silent	1	[MD6079q]	0.00628272	MD6079	-	Dorsal
MD6079n	8	11	16874971	C	T	Egfr	p.S437F	missense	1	[MD6079n]	0.0083682	MD6079	-	Dorsal
MD6079e	8	11	16887217	T	G	Egfr	p.F653V	missense	1	[MD6079e]	0.00603622	MD6079	-	Dorsal
MD6079n	8	11	16911682	C	T	Egfr	p.P1154S	missense	1	[MD6079n]	0.00490196	MD6079	-	Dorsal
MD6079l	8	11	16891223	C	T	Egfr	p.H705Y	missense	1	[MD6079l]	0.00475813	MD6079	-	Dorsal
MD6079_m00002	8	11	16875104	C	T	Egfr	p.F481F	silent	2	[MD6079f, MD6079k]	0.0292466	MD6079	-	Dorsal
MD6079p	8	11	16869221	C	T	Egfr	p.V250V	silent	1	[MD6079p]	0.0123023	MD6079	-	Dorsal
MD6079e	8	11	16863022	C	T	Egfr	p.I167I	silent	1	[MD6079e]	0.00736377	MD6079	-	Dorsal
MD6079n	8	11	16863034	C	T	Egfr	p.V171V	silent	1	[MD6079n]	0.00514706	MD6079	-	Dorsal
MD6079n	8	11	16859041	C	T	Egfr	p.F78F	silent	1	[MD6079n]	0.00369686	MD6079	-	Dorsal
MD6079q	8	1	131168140	C	T	Eif2d	p.P457L	missense	1	[MD6079q]	0.00555042	MD6079	-	Dorsal
MD6079j	8	1	131155674	C	T	Eif2d	p.P125S	missense	1	[MD6079j]	0.00449944	MD6079	-	Dorsal
MD6079f	8	1	131164749	C	T	Eif2d	p.L381L	silent	1	[MD6079f]	0.00571973	MD6079	-	Dorsal
MD6079k	8	1	131166348	C	T	Eif2d	p.I425I	silent	1	[MD6079k]	0.00483092	MD6079	-	Dorsal
MD6079i	8	1	131164393	C	T	Eif2d	p.?	splice_region	1	[MD6079i]	0.00515464	MD6079	-	Dorsal
MD6079q	8	15	81632436	C	T	Ep300	p.P1171S	missense	1	[MD6079q]	0.013013	MD6079	-	Dorsal
MD6079r	8	15	81628392	T	C	Ep300	p.S972P	missense	1	[MD6079r]	0.00893471	MD6079	-	Dorsal
MD6079r	8	15	81649652	C	T	Ep300	p.P1970L	missense	1	[MD6079r]	0.00740741	MD6079	-	Dorsal
MD6079k	8	15	81631789	C	T	Ep300	p.S1145F	missense	1	[MD6079k]	0.00654129	MD6079	-	Dorsal
MD6079f	8	15	81613205	C	T	Ep300	p.P441S	missense	1	[MD6079f]	0.00603015	MD6079	-	Dorsal
MD6079j	8	15	81630075	C	A	Ep300	p.L1072I	missense	1	[MD6079j]	0.00599315	MD6079	-	Dorsal
MD6079s	8	15	81643081	T	C	Ep300	p.Y1502H	missense	1	[MD6079s]	0.0059778	MD6079	-	Dorsal
MD6079i	8	15	81616086	T	A	Ep300	p.L529H	missense	1	[MD6079i]	0.00575264	MD6079	-	Dorsal
MD6079f	8	15	81624566	A	T	Ep300	p.I726F	missense	1	[MD6079f]	0.00520382	MD6079	-	Dorsal
MD6079t	8	15	81650713	C	T	Ep300	p.P2324S	missense	1	[MD6079t]	0.00493097	MD6079	-	Dorsal
MD6079t	8	15	81650590	C	T	Ep300	p.P2283S	missense	1	[MD6079t]	0.00486855	MD6079	-	Dorsal
MD6079k	8	15	81650645	C	T	Ep300	p.S2301F	missense	1	[MD6079k]	0.00475813	MD6079	-	Dorsal
MD6079o	8	15	81650341	C	T	Ep300	p.P2200S	missense	1	[MD6079o]	0.00409836	MD6079	-	Dorsal
MD6079l	8	15	81613313	C	T	Ep300	p.Q477*	nonsense	1	[MD6079l]	0.00755034	MD6079	-	Dorsal
MD6079s	8	15	81650683	C	T	Ep300	p.R2314*	nonsense	1	[MD6079s]	0.00620018	MD6079	-	Dorsal
MD6079k	8	15	81649908	T	C	Ep300	p.L2055L	silent	1	[MD6079k]	0.00652528	MD6079	-	Dorsal
MD6079e	8	15	81627352	C	T	Ep300	p.L878L	silent	1	[MD6079e]	0.00596125	MD6079	-	Dorsal
MD6079g	8	15	81640479	C	T	Ep300	p.F1403F	silent	1	[MD6079g]	0.00547945	MD6079	-	Dorsal
MD6079m	8	15	81650865	C	T	Ep300	p.L2374L	silent	1	[MD6079m]	0.00474383	MD6079	-	Dorsal
MD6079p	8	15	81632435	T	G	Ep300	p.S1170S	silent	1	[MD6079p]	0.00406091	MD6079	-	Dorsal
MD6079s	8	15	81648795	C	T	Ep300	p.?	splice_region	1	[MD6079s]	0.0171504	MD6079	-	Dorsal
MD6079n	8	11	98436520	CC	TT	Erbb2	p.P1208L	missense	1	[MD6079n]	0.0131998	MD6079	1208|1208	Dorsal
MD6079p	8	11	98426911	C	T	Erbb2	p.S387F	missense	1	[MD6079p]	0.00647668	MD6079	-	Dorsal
MD6079o	8	11	98434312	C	T	Erbb2	p.F865F	silent	1	[MD6079o]	0.0187134	MD6079	-	Dorsal
MD6079r	8	11	98434216	G	A	Erbb2	p.G833G	silent	1	[MD6079r]	0.0103872	MD6079	-	Dorsal
MD6079m	8	11	98420960	C	T	Erbb2	p.L107L	silent	1	[MD6079m]	0.00924025	MD6079	-	Dorsal
MD6079n	8	11	98427948	C	T	Erbb2	p.A517A	silent	1	[MD6079n]	0.00893997	MD6079	-	Dorsal
MD6079o	8	11	98422047	C	T	Erbb2	p.?	splice_region	1	[MD6079o]	0.0212072	MD6079	-	Dorsal
MD6079s	8	11	98434206	T	C	Erbb2	p.?	splice_region	1	[MD6079s]	0.00537634	MD6079	-	Dorsal
MD6079k	8	10	128585064	GTA	-	Erbb3	p.Y123delY	inframe	1	[MD6079k]	0.00332139	MD6079	-	Dorsal
MD6079n	8	10	128572483	G	A	Erbb3	p.A854V	missense	1	[MD6079n]	0.0161435	MD6079	-	Dorsal
MD6079n	8	10	128569864	G	A	Erbb3	p.S1175L	missense	1	[MD6079n]	0.0120361	MD6079	-	Dorsal
MD6079t	8	10	128578589	A	T	Erbb3	p.S429T	missense	1	[MD6079t]	0.00670498	MD6079	-	Dorsal
MD6079e	8	10	128569512	G	A	Erbb3	p.F1292F	silent	1	[MD6079e]	0.00638686	MD6079	-	Dorsal
MD6079f	8	10	128582112	G	A	Erbb3	p.?	splice_region	1	[MD6079f]	0.0056338	MD6079	-	Dorsal
MD6079m	8	10	128576043	A	T	Erbb3	p.?	splice_region	1	[MD6079m]	0.00487805	MD6079	-	Dorsal
MD6079h	8	1	68343954	C	T	Erbb4	p.?	ess_splice	1	[MD6079h]	0.00592885	MD6079	-	Dorsal
MD6079n	8	1	68080777	C	T	Erbb4	p.E836K	missense	1	[MD6079n]	0.0337739	MD6079	-	Dorsal
MD6079n	8	1	68080762	G	A	Erbb4	p.H841Y	missense	1	[MD6079n]	0.0141753	MD6079	-	Dorsal
MD6079r	8	1	68339459	G	A	Erbb4	p.S341L	missense	1	[MD6079r]	0.0103377	MD6079	-	Dorsal
MD6079r	8	1	68078553	CT	TA	Erbb4	p.S901Y	missense	1	[MD6079r]	0.00792753	MD6079	901|901	Dorsal
MD6079l	8	1	68254582	C	T	Erbb4	p.E717K	missense	1	[MD6079l]	0.00716846	MD6079	-	Dorsal
MD6079q	8	1	68330207	C	T	Erbb4	p.G425E	missense	1	[MD6079q]	0.00628366	MD6079	-	Dorsal
MD6079p	8	1	68080681	AG	CA	Erbb4	p.L868V	missense	1	[MD6079p]	0.00606679	MD6079	Trans-codon 868|867	Dorsal
MD6079j	8	1	68560601	G	A	Erbb4	p.R106C	missense	1	[MD6079j]	0.00606061	MD6079	-	Dorsal
MD6079l	8	1	68346575	T	A	Erbb4	p.Y285F	missense	1	[MD6079l]	0.00582848	MD6079	-	Dorsal
MD6079n	8	1	68330208	C	T	Erbb4	p.G425R	missense	1	[MD6079n]	0.00520833	MD6079	-	Dorsal
MD6079r	8	1	68040217	T	C	Erbb4	p.S1235G	missense	1	[MD6079r]	0.00423729	MD6079	-	Dorsal
MD6079s	8	1	68199013	C	T	Erbb4	p.M772I	missense	1	[MD6079s]	0.00414508	MD6079	-	Dorsal
MD6079q	8	1	68042498	G	A	Erbb4	p.R1126*	nonsense	1	[MD6079q]	0.00691443	MD6079	-	Dorsal
MD6079f	8	1	68740424	C	T	Erbb4	p.E64E	silent	1	[MD6079f]	0.0248494	MD6079	-	Dorsal
MD6079m	8	1	68042682	G	A	Erbb4	p.P1064P	silent	1	[MD6079m]	0.00777202	MD6079	-	Dorsal
MD6079m	8	1	68290260	A	C	Erbb4	p.T643T	silent	1	[MD6079m]	0.0070922	MD6079	-	Dorsal
MD6079g	8	1	68075560	G	A	Erbb4	p.V908V	silent	1	[MD6079g]	0.00591716	MD6079	-	Dorsal
MD6079e	8	1	68328126	G	A	Erbb4	p.L477L	silent	1	[MD6079e]	0.00588235	MD6079	-	Dorsal
MD6079f	8	1	68343928	A	G	Erbb4	p.S303S	silent	1	[MD6079f]	0.00560224	MD6079	-	Dorsal
MD6079s	8	1	68328204	C	T	Erbb4	p.K451K	silent	1	[MD6079s]	0.00528302	MD6079	-	Dorsal
MD6079p	8	1	68071620	C	T	Erbb4	p.E1011E	silent	1	[MD6079p]	0.0052356	MD6079	-	Dorsal
MD6079q	8	1	68328108	C	T	Erbb4	p.Q483Q	silent	1	[MD6079q]	0.00499584	MD6079	-	Dorsal
MD6079n	8	1	68346592	G	A	Erbb4	p.F279F	silent	1	[MD6079n]	0.00391543	MD6079	-	Dorsal
MD6079s	8	1	68254565	C	T	Erbb4	p.K722K	silent	1	[MD6079s]	0.00384025	MD6079	-	Dorsal
MD6079m	8	1	68298346	A	G	Erbb4	p.I604I	silent	1	[MD6079m]	0.00367309	MD6079	-	Dorsal
MD6079o	8	1	68339380	G	A	Erbb4	p.I367I	silent	1	[MD6079o]	0.00330306	MD6079	-	Dorsal
MD6079s	8	1	68040266	C	T	Erbb4	p.K1218K	silent	1	[MD6079s]	0.00294118	MD6079	-	Dorsal
MD6079n	8	1	68331216	G	A	Erbb4	p.?	splice_region	1	[MD6079n]	0.010101	MD6079	-	Dorsal
MD6079q	8	1	68331213	A	C	Erbb4	p.?	splice_region	1	[MD6079q]	0.00819672	MD6079	-	Dorsal
MD6079o	8	1	68560687	G	A	Erbb4	p.?	splice_region	1	[MD6079o]	0.00547945	MD6079	-	Dorsal
MD6079f	8	1	68349294	G	A	Erbb4	p.?	splice_region	1	[MD6079f]	0.00508647	MD6079	-	Dorsal
MD6079m	8	6	47558182	A	T	Ezh2	p.F120Y	missense	1	[MD6079m]	0.0049505	MD6079	-	Dorsal
MD6079q	8	6	47556081	A	C	Ezh2	p.F145V	missense	1	[MD6079q]	0.00488281	MD6079	-	Dorsal
MD6079r	8	6	47532920	G	A	Ezh2	p.L666L	silent	1	[MD6079r]	0.0046729	MD6079	-	Dorsal
MD6079n	8	6	47552496	G	A	Ezh2	p.?	splice_region	1	[MD6079n]	0.00727273	MD6079	-	Dorsal
MD6079i	8	8	44988934	T	-	Fat1	p.I1092fs*1	frameshift	1	[MD6079i]	0.00728408	MD6079	-	Dorsal
MD6079n	8	8	45036191	C	T	Fat1	p.P3477S	missense	1	[MD6079n]	0.019678	MD6079	-	Dorsal
MD6079s	8	8	45010124	C	G	Fat1	p.S1326C	missense	1	[MD6079s]	0.0104302	MD6079	-	Dorsal
MD6079m	8	8	45026094	C	T	Fat1	p.P2703S	missense	1	[MD6079m]	0.00822738	MD6079	-	Dorsal
MD6079s	8	8	44953254	C	G	Fat1	p.S1014C	missense	1	[MD6079s]	0.00817236	MD6079	-	Dorsal
MD6079s	8	8	45040877	C	T	Fat1	p.A3997V	missense	1	[MD6079s]	0.00806452	MD6079	-	Dorsal
MD6079o	8	8	45010120	C	T	Fat1	p.L1325F	missense	1	[MD6079o]	0.0071736	MD6079	-	Dorsal
MD6079m	8	8	45010581	C	T	Fat1	p.P1387S	missense	1	[MD6079m]	0.00705053	MD6079	-	Dorsal
MD6079m	8	8	45022984	C	T	Fat1	p.S1666F	missense	1	[MD6079m]	0.00690608	MD6079	-	Dorsal
MD6079s	8	8	45017929	C	T	Fat1	p.P1567L	missense	1	[MD6079s]	0.00600601	MD6079	-	Dorsal
MD6079t	8	8	45029457	C	T	Fat1	p.T3028I	missense	1	[MD6079t]	0.00538213	MD6079	-	Dorsal
MD6079r	8	8	45025543	C	T	Fat1	p.S2519F	missense	1	[MD6079r]	0.00533333	MD6079	-	Dorsal
MD6079m	8	8	45010474	C	T	Fat1	p.P1351L	missense	1	[MD6079m]	0.00505561	MD6079	-	Dorsal
MD6079r	8	8	45017554	T	A	Fat1	p.F1507I	missense	1	[MD6079r]	0.00480769	MD6079	-	Dorsal
MD6079r	8	8	45044381	C	T	Fat1	p.S4278F	missense	1	[MD6079r]	0.00461184	MD6079	-	Dorsal
MD6079m	8	8	45025596	T	A	Fat1	p.F2537I	missense	1	[MD6079m]	0.00432588	MD6079	-	Dorsal
MD6079m	8	8	45042240	C	T	Fat1	p.P4099S	missense	1	[MD6079m]	0.0040032	MD6079	-	Dorsal
MD6079p	8	8	45051261	A	T	Fat1	p.Y4542F	missense	1	[MD6079p]	0.00386997	MD6079	-	Dorsal
MD6079h	8	8	45009860	A	C	Fat1	p.D1238A	missense	1	[MD6079h]	0.00372787	MD6079	-	Dorsal
MD6079k	8	8	45023497	T	A	Fat1	p.L1837Q	missense	1	[MD6079k]	0.00364697	MD6079	-	Dorsal
MD6079s	8	8	45026433	T	A	Fat1	p.Y2816N	missense	1	[MD6079s]	0.0031746	MD6079	-	Dorsal
MD6079m	8	8	44951433	C	T	Fat1	p.P407L	missense	1	[MD6079m]	0.00293255	MD6079	-	Dorsal
MD6079h	8	8	45031466	A	C	Fat1	p.D3224A	missense	1	[MD6079h]	0.00273224	MD6079	-	Dorsal
MD6079_m00011	8	8	44953025	C	T	Fat1	p.R938*	nonsense	3	[MD6079p, MD6079q, MD6079t]	0.0186139	MD6079	-	Dorsal
MD6079q	8	8	45036245	C	T	Fat1	p.Q3495*	nonsense	1	[MD6079q]	0.0101523	MD6079	-	Dorsal
MD6079i	8	8	44953025	C	T	Fat1	p.R938*	nonsense	1	[MD6079i]	0.00606878	MD6079	-	Dorsal
MD6079d	8	8	45023421	C	T	Fat1	p.Q1812*	nonsense	1	[MD6079d]	0.00501074	MD6079	-	Dorsal
MD6079q	8	8	44952761	A	T	Fat1	p.K850*	nonsense	1	[MD6079q]	0.00273411	MD6079	-	Dorsal
MD6079m	8	8	45036990	C	T	Fat1	p.F3623F	silent	1	[MD6079m]	0.00690846	MD6079	-	Dorsal
MD6079m	8	8	45013016	C	T	Fat1	p.I1414I	silent	1	[MD6079m]	0.00615114	MD6079	-	Dorsal
MD6079n	8	8	45009885	C	T	Fat1	p.F1246F	silent	1	[MD6079n]	0.0055607	MD6079	-	Dorsal
MD6079t	8	8	45010593	C	T	Fat1	p.L1391L	silent	1	[MD6079t]	0.005148	MD6079	-	Dorsal
MD6079m	8	8	45026051	C	T	Fat1	p.V2688V	silent	1	[MD6079m]	0.00509091	MD6079	-	Dorsal
MD6079q	8	8	45026009	C	T	Fat1	p.F2674F	silent	1	[MD6079q]	0.00493305	MD6079	-	Dorsal
MD6079s	8	8	44950852	C	T	Fat1	p.F213F	silent	1	[MD6079s]	0.00478088	MD6079	-	Dorsal
MD6079o	8	8	44952430	C	T	Fat1	p.F739F	silent	1	[MD6079o]	0.00474683	MD6079	-	Dorsal
MD6079s	8	8	45044313	C	T	Fat1	p.P4255P	silent	1	[MD6079s]	0.00466926	MD6079	-	Dorsal
MD6079p	8	8	45044133	C	T	Fat1	p.V4195V	silent	1	[MD6079p]	0.00437637	MD6079	-	Dorsal
MD6079g	8	8	45040932	C	T	Fat1	p.A4015A	silent	1	[MD6079g]	0.0043554	MD6079	-	Dorsal
MD6079g	8	8	45035605	C	T	Fat1	p.I3451I	silent	1	[MD6079g]	0.00425985	MD6079	-	Dorsal
MD6079r	8	8	45007235	T	C	Fat1	p.?	splice_region	1	[MD6079r]	0.0089141	MD6079	-	Dorsal
MD6079p	8	11	55256717	G	A	Fat2	p.P3900S	missense	1	[MD6079p]	0.0247486	MD6079	-	Dorsal
MD6079n	8	11	55303805	G	A	Fat2	p.S1136F	missense	1	[MD6079n]	0.0108865	MD6079	-	Dorsal
MD6079e	8	11	55262857	G	A	Fat2	p.L3510F	missense	1	[MD6079e]	0.00833333	MD6079	-	Dorsal
MD6079f	8	11	55282652	A	G	Fat2	p.S2412P	missense	1	[MD6079f]	0.00813008	MD6079	-	Dorsal
MD6079o	8	11	55311213	G	A	Fat2	p.S345F	missense	1	[MD6079o]	0.00755287	MD6079	-	Dorsal
MD6079g	8	11	55270389	G	A	Fat2	p.R3172C	missense	1	[MD6079g]	0.0075431	MD6079	-	Dorsal
MD6079m	8	11	55283213	G	A	Fat2	p.L2225F	missense	1	[MD6079m]	0.00615114	MD6079	-	Dorsal
MD6079q	8	11	55283315	G	A	Fat2	p.L2191F	missense	1	[MD6079q]	0.00596125	MD6079	-	Dorsal
MD6079k	8	11	55283909	G	A	Fat2	p.H1993Y	missense	1	[MD6079k]	0.00595238	MD6079	-	Dorsal
MD6079o	8	11	55253725	G	A	Fat2	p.L4108F	missense	1	[MD6079o]	0.0058651	MD6079	-	Dorsal
MD6079m	8	11	55252355	C	T	Fat2	p.G4223R	missense	1	[MD6079m]	0.00549451	MD6079	-	Dorsal
MD6079s	8	11	55311526	G	A	Fat2	p.P241S	missense	1	[MD6079s]	0.00539291	MD6079	-	Dorsal
MD6079n	8	11	55309480	G	A	Fat2	p.P923S	missense	1	[MD6079n]	0.00528169	MD6079	-	Dorsal
MD6079e	8	11	55252070	C	T	Fat2	p.G4318S	missense	1	[MD6079e]	0.00524017	MD6079	-	Dorsal
MD6079l	8	11	55283621	G	A	Fat2	p.L2089F	missense	1	[MD6079l]	0.00468384	MD6079	-	Dorsal
MD6079h	8	11	55283236	G	A	Fat2	p.T2217I	missense	1	[MD6079h]	0.00459067	MD6079	-	Dorsal
MD6079m	8	11	55285040	G	A	Fat2	p.Q1616*	nonsense	1	[MD6079m]	0.00695134	MD6079	-	Dorsal
MD6079f	8	11	55310464	G	A	Fat2	p.Q595*	nonsense	1	[MD6079f]	0.00565327	MD6079	-	Dorsal
MD6079o	8	11	55286054	G	A	Fat2	p.F1538F	silent	1	[MD6079o]	0.0157563	MD6079	-	Dorsal
MD6079_m00003	8	11	55310297	G	A	Fat2	p.S650S	silent	2	[MD6079o, MD6079r]	0.011424	MD6079	-	Dorsal
MD6079n	8	11	55283496	G	A	Fat2	p.P2130P	silent	1	[MD6079n]	0.010281	MD6079	-	Dorsal
MD6079t	8	11	55266003	G	A	Fat2	p.S3457S	silent	1	[MD6079t]	0.00922266	MD6079	-	Dorsal
MD6079m	8	11	55262711	G	A	Fat2	p.T3558T	silent	1	[MD6079m]	0.0077821	MD6079	-	Dorsal
MD6079n	8	11	55286003	G	A	Fat2	p.F1555F	silent	1	[MD6079n]	0.00776532	MD6079	-	Dorsal
MD6079j	8	11	55283619	G	A	Fat2	p.L2089L	silent	1	[MD6079j]	0.00682594	MD6079	-	Dorsal
MD6079q	8	11	55281219	G	A	Fat2	p.S2889S	silent	1	[MD6079q]	0.00610687	MD6079	-	Dorsal
MD6079n	8	11	55309334	G	A	Fat2	p.T971T	silent	1	[MD6079n]	0.00577558	MD6079	-	Dorsal
MD6079o	8	11	55283874	G	A	Fat2	p.F2004F	silent	1	[MD6079o]	0.00559105	MD6079	-	Dorsal
MD6079j	8	11	55276102	G	A	Fat2	p.T3027T	silent	1	[MD6079j]	0.00521609	MD6079	-	Dorsal
MD6079m	8	11	55309037	G	A	Fat2	p.F1070F	silent	1	[MD6079m]	0.00474383	MD6079	-	Dorsal
MD6079m	8	11	55287829	G	A	Fat2	p.L1468L	silent	1	[MD6079m]	0.0043554	MD6079	-	Dorsal
MD6079n	8	11	55310876	G	A	Fat2	p.V457V	silent	1	[MD6079n]	0.0042343	MD6079	-	Dorsal
MD6079k	8	11	55309330	G	T	Fat2	p.R973R	silent	1	[MD6079k]	0.00403551	MD6079	-	Dorsal
MD6079d	8	11	55296293	G	A	Fat2	p.F1242F	silent	1	[MD6079d]	0.00384912	MD6079	-	Dorsal
MD6079d	8	11	55310195	G	A	Fat2	p.L684L	silent	1	[MD6079d]	0.00302801	MD6079	-	Dorsal
MD6079s	8	9	16006595	C	T	Fat3	p.G1511S	missense	1	[MD6079s]	0.0212982	MD6079	-	Dorsal
MD6079n	8	9	16376383	C	T	Fat3	p.E615K	missense	1	[MD6079n]	0.0149378	MD6079	-	Dorsal
MD6079p	8	9	15938263	C	T	Fat3	p.D3948N	missense	1	[MD6079p]	0.0136585	MD6079	-	Dorsal
MD6079_m00010	8	9	16375081	C	T	Fat3	p.E1049K	missense	2	[MD6079j, MD6079k]	0.0128251	MD6079	-	Dorsal
MD6079s	8	9	15960053	G	C	Fat3	p.R3681G	missense	1	[MD6079s]	0.0115385	MD6079	-	Dorsal
MD6079s	8	9	16377073	G	A	Fat3	p.P385S	missense	1	[MD6079s]	0.0100629	MD6079	-	Dorsal
MD6079s	8	9	16375648	C	T	Fat3	p.E860K	missense	1	[MD6079s]	0.00960923	MD6079	-	Dorsal
MD6079_m00012	8	9	15999838	C	T	Fat3	p.E1623K	missense	2	[MD6079n, MD6079q]	0.00914754	MD6079	-	Dorsal
MD6079s	8	9	15944988	G	A	Fat3	p.L3833F	missense	1	[MD6079s]	0.00884956	MD6079	-	Dorsal
MD6079t	8	9	15990622	C	T	Fat3	p.D3036N	missense	1	[MD6079t]	0.0084317	MD6079	-	Dorsal
MD6079n	8	9	15998299	A	T	Fat3	p.L2136I	missense	1	[MD6079n]	0.00839695	MD6079	-	Dorsal
MD6079p	8	9	16246910	C	T	Fat3	p.D1135N	missense	1	[MD6079p]	0.00833333	MD6079	-	Dorsal
MD6079n	8	9	15947454	C	T	Fat3	p.G3822E	missense	1	[MD6079n]	0.00810081	MD6079	-	Dorsal
MD6079o	8	9	16029922	C	T	Fat3	p.D1358N	missense	1	[MD6079o]	0.008079	MD6079	-	Dorsal
MD6079g	8	9	15998380	C	T	Fat3	p.G2109S	missense	1	[MD6079g]	0.00775741	MD6079	-	Dorsal
MD6079_m00009	8	9	15996463	C	T	Fat3	p.E2748K	missense	2	[MD6079f, MD6079g]	0.00772781	MD6079	-	Dorsal
MD6079p	8	9	16029936	A	C	Fat3	p.I1353R	missense	1	[MD6079p]	0.00764656	MD6079	-	Dorsal
MD6079m	8	9	16377424	G	A	Fat3	p.P268S	missense	1	[MD6079m]	0.00707547	MD6079	-	Dorsal
MD6079r	8	9	15997606	G	A	Fat3	p.P2367S	missense	1	[MD6079r]	0.00705467	MD6079	-	Dorsal
MD6079n	8	9	15999120	A	C	Fat3	p.V1862G	missense	1	[MD6079n]	0.00701754	MD6079	-	Dorsal
MD6079h	8	9	15998539	C	T	Fat3	p.D2056N	missense	1	[MD6079h]	0.00687071	MD6079	-	Dorsal
MD6079n	8	9	16376695	G	A	Fat3	p.L511F	missense	1	[MD6079n]	0.00684463	MD6079	-	Dorsal
MD6079p	8	9	15960414	A	T	Fat3	p.F3560L	missense	1	[MD6079p]	0.00675676	MD6079	-	Dorsal
MD6079t	8	9	15959932	C	T	Fat3	p.R3721K	missense	1	[MD6079t]	0.00665004	MD6079	-	Dorsal
MD6079s	8	9	15988353	G	A	Fat3	p.S3128F	missense	1	[MD6079s]	0.00650406	MD6079	-	Dorsal
MD6079t	8	9	16377214	G	A	Fat3	p.L338F	missense	1	[MD6079t]	0.00650195	MD6079	-	Dorsal
MD6079h	8	9	16377765	G	A	Fat3	p.S154L	missense	1	[MD6079h]	0.00618716	MD6079	-	Dorsal
MD6079l	8	9	16376991	G	A	Fat3	p.S412L	missense	1	[MD6079l]	0.00588668	MD6079	-	Dorsal
MD6079n	8	9	15997545	G	A	Fat3	p.P2387L	missense	1	[MD6079n]	0.00565371	MD6079	-	Dorsal
MD6079m	8	9	16377227	AG	GA	Fat3	p.S333F	missense	1	[MD6079m]	0.00557621	MD6079	333|333	Dorsal
MD6079m	8	9	16029919	C	T	Fat3	p.E1359K	missense	1	[MD6079m]	0.00552995	MD6079	-	Dorsal
MD6079l	8	9	15969915	AG	TA	Fat3	p.T3220I	missense	1	[MD6079l]	0.00535169	MD6079	3220|3220	Dorsal
MD6079n	8	9	15990520	C	T	Fat3	p.E3070K	missense	1	[MD6079n]	0.00521376	MD6079	-	Dorsal
MD6079k	8	9	16376227	G	A	Fat3	p.L667F	missense	1	[MD6079k]	0.00521221	MD6079	-	Dorsal
MD6079s	8	9	15995901	C	T	Fat3	p.G2935E	missense	1	[MD6079s]	0.00508475	MD6079	-	Dorsal
MD6079r	8	9	16376736	C	T	Fat3	p.G497E	missense	1	[MD6079r]	0.00502232	MD6079	-	Dorsal
MD6079q	8	9	16021351	C	T	Fat3	p.E1429K	missense	1	[MD6079q]	0.00493016	MD6079	-	Dorsal
MD6079r	8	9	16376227	G	A	Fat3	p.L667F	missense	1	[MD6079r]	0.00485101	MD6079	-	Dorsal
MD6079o	8	9	15968279	C	T	Fat3	p.E3307K	missense	1	[MD6079o]	0.00470367	MD6079	-	Dorsal
MD6079p	8	9	16376230	C	T	Fat3	p.V666I	missense	1	[MD6079p]	0.00468384	MD6079	-	Dorsal
MD6079t	8	9	15970076	C	T	Fat3	p.D3167N	missense	1	[MD6079t]	0.00467836	MD6079	-	Dorsal
MD6079t	8	9	15919271	C	T	Fat3	p.G4309E	missense	1	[MD6079t]	0.00442087	MD6079	-	Dorsal
MD6079p	8	9	16029942	G	A	Fat3	p.S1351L	missense	1	[MD6079p]	0.00430293	MD6079	-	Dorsal
MD6079s	8	9	16376859	C	T	Fat3	p.G456E	missense	1	[MD6079s]	0.0042735	MD6079	-	Dorsal
MD6079g	8	9	15997975	C	T	Fat3	p.E2244K	missense	1	[MD6079g]	0.00426439	MD6079	-	Dorsal
MD6079f	8	9	15997039	C	T	Fat3	p.E2556K	missense	1	[MD6079f]	0.00421348	MD6079	-	Dorsal
MD6079n	8	9	15998169	G	A	Fat3	p.P2179L	missense	1	[MD6079n]	0.00408441	MD6079	-	Dorsal
MD6079d	8	9	15998302	T	C	Fat3	p.I2135V	missense	1	[MD6079d]	0.0040783	MD6079	-	Dorsal
MD6079q	8	9	15999229	C	T	Fat3	p.G1826R	missense	1	[MD6079q]	0.0040678	MD6079	-	Dorsal
MD6079t	8	9	16376644	C	T	Fat3	p.E528K	missense	1	[MD6079t]	0.00394737	MD6079	-	Dorsal
MD6079i	8	9	15997591	C	T	Fat3	p.E2372K	missense	1	[MD6079i]	0.00390371	MD6079	-	Dorsal
MD6079j	8	9	16375026	G	A	Fat3	p.S1067F	missense	1	[MD6079j]	0.00388199	MD6079	-	Dorsal
MD6079m	8	9	15997930	G	A	Fat3	p.L2259F	missense	1	[MD6079m]	0.00384912	MD6079	-	Dorsal
MD6079s	8	9	15996439	C	T	Fat3	p.E2756K	missense	1	[MD6079s]	0.00365631	MD6079	-	Dorsal
MD6079n	8	9	15998130	TC	AT	Fat3	p.E2192I	missense	1	[MD6079n]	0.00347224	MD6079	2192|2192	Dorsal
MD6079r	8	9	16377154	G	A	Fat3	p.H358Y	missense	1	[MD6079r]	0.0034642	MD6079	-	Dorsal
MD6079p	8	9	15997515	T	A	Fat3	p.Y2397F	missense	1	[MD6079p]	0.00345542	MD6079	-	Dorsal
MD6079m	8	9	15998536	G	A	Fat3	p.H2057Y	missense	1	[MD6079m]	0.003427	MD6079	-	Dorsal
MD6079r	8	9	15997147	G	A	Fat3	p.P2520S	missense	1	[MD6079r]	0.00340136	MD6079	-	Dorsal
MD6079r	8	9	15998950	C	T	Fat3	p.E1919K	missense	1	[MD6079r]	0.00339751	MD6079	-	Dorsal
MD6079p	8	9	16376692	A	T	Fat3	p.L512I	missense	1	[MD6079p]	0.00327011	MD6079	-	Dorsal
MD6079m	8	9	16376188	C	T	Fat3	p.E680K	missense	1	[MD6079m]	0.00325733	MD6079	-	Dorsal
MD6079g	8	9	16376395	T	G	Fat3	p.I611L	missense	1	[MD6079g]	0.00318725	MD6079	-	Dorsal
MD6079q	8	9	15992205	G	A	Fat3	p.T2998I	missense	1	[MD6079q]	0.00317712	MD6079	-	Dorsal
MD6079g	8	9	15999754	T	A	Fat3	p.I1651F	missense	1	[MD6079g]	0.0031407	MD6079	-	Dorsal
MD6079t	8	9	15998237	C	G	Fat3	p.K2156N	missense	1	[MD6079t]	0.00312013	MD6079	-	Dorsal
MD6079s	8	9	15997171	G	A	Fat3	p.H2512Y	missense	1	[MD6079s]	0.00304692	MD6079	-	Dorsal
MD6079q	8	9	15922841	C	T	Fat3	p.G4152S	missense	1	[MD6079q]	0.00281294	MD6079	-	Dorsal
MD6079e	8	9	15999754	T	A	Fat3	p.I1651F	missense	1	[MD6079e]	0.00263678	MD6079	-	Dorsal
MD6079m	8	9	15970007	G	A	Fat3	p.R3190*	nonsense	1	[MD6079m]	0.00702988	MD6079	-	Dorsal
MD6079n	8	9	16377268	T	A	Fat3	p.K320*	nonsense	1	[MD6079n]	0.0037679	MD6079	-	Dorsal
MD6079f	8	9	15938411	C	T	Fat3	p.G3898G	silent	1	[MD6079f]	0.0146561	MD6079	-	Dorsal
MD6079q	8	9	15996053	G	A	Fat3	p.F2884F	silent	1	[MD6079q]	0.0128119	MD6079	-	Dorsal
MD6079m	8	9	15990593	C	T	Fat3	p.K3045K	silent	1	[MD6079m]	0.011535	MD6079	-	Dorsal
MD6079m	8	9	15996848	A	G	Fat3	p.A2619A	silent	1	[MD6079m]	0.00872093	MD6079	-	Dorsal
MD6079s	8	9	15997199	C	T	Fat3	p.E2502E	silent	1	[MD6079s]	0.00733496	MD6079	-	Dorsal
MD6079o	8	9	15947447	G	A	Fat3	p.L3824L	silent	1	[MD6079o]	0.00566572	MD6079	-	Dorsal
MD6079f	8	9	15938240	G	A	Fat3	p.A3955A	silent	1	[MD6079f]	0.00536193	MD6079	-	Dorsal
MD6079o	8	9	15996137	C	T	Fat3	p.K2856K	silent	1	[MD6079o]	0.00528302	MD6079	-	Dorsal
MD6079t	8	9	15919270	C	T	Fat3	p.G4309G	silent	1	[MD6079t]	0.00523104	MD6079	-	Dorsal
MD6079n	8	9	15999646	G	A	Fat3	p.L1687L	silent	1	[MD6079n]	0.00518135	MD6079	-	Dorsal
MD6079n	8	9	15938279	G	A	Fat3	p.F3942F	silent	1	[MD6079n]	0.0049456	MD6079	-	Dorsal
MD6079o	8	9	16376528	G	A	Fat3	p.V566V	silent	1	[MD6079o]	0.00479233	MD6079	-	Dorsal
MD6079k	8	9	16377617	G	A	Fat3	p.P203P	silent	1	[MD6079k]	0.00448096	MD6079	-	Dorsal
MD6079h	8	9	15947447	G	A	Fat3	p.L3824L	silent	1	[MD6079h]	0.00424088	MD6079	-	Dorsal
MD6079p	8	9	15998930	A	G	Fat3	p.F1925F	silent	1	[MD6079p]	0.00394218	MD6079	-	Dorsal
MD6079q	8	9	15996455	G	A	Fat3	p.V2750V	silent	1	[MD6079q]	0.00380952	MD6079	-	Dorsal
MD6079t	8	9	15922854	C	T	Fat3	p.K4147K	silent	1	[MD6079t]	0.00379363	MD6079	-	Dorsal
MD6079p	8	9	15998507	C	T	Fat3	p.R2066R	silent	1	[MD6079p]	0.00379267	MD6079	-	Dorsal
MD6079o	8	9	16031322	C	T	Fat3	p.E1251E	silent	1	[MD6079o]	0.00379147	MD6079	-	Dorsal
MD6079k	8	9	15998471	G	A	Fat3	p.V2078V	silent	1	[MD6079k]	0.00374065	MD6079	-	Dorsal
MD6079s	8	9	16377212	G	A	Fat3	p.L338L	silent	1	[MD6079s]	0.00360794	MD6079	-	Dorsal
MD6079r	8	9	15997319	G	A	Fat3	p.L2462L	silent	1	[MD6079r]	0.00351082	MD6079	-	Dorsal
MD6079g	8	9	15922815	G	A	Fat3	p.I4160I	silent	1	[MD6079g]	0.00350631	MD6079	-	Dorsal
MD6079r	8	9	15998774	G	A	Fat3	p.F1977F	silent	1	[MD6079r]	0.00339367	MD6079	-	Dorsal
MD6079s	8	9	16377230	G	A	Fat3	p.F332F	silent	1	[MD6079s]	0.00307692	MD6079	-	Dorsal
MD6079f	8	3	39007312	G	A	Fat4	p.G4348E	missense	1	[MD6079f]	0.0174312	MD6079	-	Dorsal
MD6079o	8	3	38890714	G	A	Fat4	p.G1252E	missense	1	[MD6079o]	0.015561	MD6079	-	Dorsal
MD6079n	8	3	38981808	C	T	Fat4	p.P3203L	missense	1	[MD6079n]	0.0139179	MD6079	-	Dorsal
MD6079p	8	3	38979692	G	A	Fat4	p.G2498R	missense	1	[MD6079p]	0.0129271	MD6079	-	Dorsal
MD6079s	8	3	38977409	C	T	Fat4	p.L2448F	missense	1	[MD6079s]	0.0106762	MD6079	-	Dorsal
MD6079o	8	3	38889468	G	A	Fat4	p.G837R	missense	1	[MD6079o]	0.0103627	MD6079	-	Dorsal
MD6079f	8	3	38889531	G	A	Fat4	p.E858K	missense	1	[MD6079f]	0.0101523	MD6079	-	Dorsal
MD6079r	8	3	38958432	A	C	Fat4	p.N2292T	missense	1	[MD6079r]	0.00970874	MD6079	-	Dorsal
MD6079k	8	3	38982279	C	T	Fat4	p.S3360F	missense	1	[MD6079k]	0.00953679	MD6079	-	Dorsal
MD6079e	8	3	38888106	A	G	Fat4	p.T383A	missense	1	[MD6079e]	0.00895857	MD6079	-	Dorsal
MD6079o	8	3	39007331	AG	CA	Fat4	p.Q4354_A4355delinsHT	missense	1	[MD6079o]	0.00888417	MD6079	Inframe trans-codon 4354|4355	Dorsal
MD6079p	8	3	38981102	G	A	Fat4	p.E2968K	missense	1	[MD6079p]	0.00870196	MD6079	-	Dorsal
MD6079t	8	3	38887069	C	T	Fat4	p.S37F	missense	1	[MD6079t]	0.00809717	MD6079	-	Dorsal
MD6079k	8	3	38887548	G	A	Fat4	p.G197R	missense	1	[MD6079k]	0.00806452	MD6079	-	Dorsal
MD6079n	8	3	38981804	T	C	Fat4	p.F3202L	missense	1	[MD6079n]	0.00757054	MD6079	-	Dorsal
MD6079n	8	3	38889841	C	T	Fat4	p.S961L	missense	1	[MD6079n]	0.00739523	MD6079	-	Dorsal
MD6079p	8	3	38890953	G	A	Fat4	p.E1332K	missense	1	[MD6079p]	0.00730412	MD6079	-	Dorsal
MD6079h	8	3	39010274	A	T	Fat4	p.E4793V	missense	1	[MD6079h]	0.00709849	MD6079	-	Dorsal
MD6079f	8	3	38888893	C	T	Fat4	p.S645F	missense	1	[MD6079f]	0.00686499	MD6079	-	Dorsal
MD6079n	8	3	38982777	G	A	Fat4	p.G3526E	missense	1	[MD6079n]	0.00685976	MD6079	-	Dorsal
MD6079t	8	3	38887570	C	T	Fat4	p.S204F	missense	1	[MD6079t]	0.00672948	MD6079	-	Dorsal
MD6079m	8	3	38979846	C	T	Fat4	p.P2549L	missense	1	[MD6079m]	0.00642055	MD6079	-	Dorsal
MD6079r	8	3	38981818	G	A	Fat4	p.M3206I	missense	1	[MD6079r]	0.00633641	MD6079	-	Dorsal
MD6079g	8	3	38980163	G	A	Fat4	p.E2655K	missense	1	[MD6079g]	0.00629921	MD6079	-	Dorsal
MD6079m	8	3	38890011	G	A	Fat4	p.V1018I	missense	1	[MD6079m]	0.00628437	MD6079	-	Dorsal
MD6079s	8	3	38889160	C	T	Fat4	p.S734F	missense	1	[MD6079s]	0.00622568	MD6079	-	Dorsal
MD6079n	8	3	38889528	G	A	Fat4	p.E857K	missense	1	[MD6079n]	0.00619195	MD6079	-	Dorsal
MD6079s	8	3	39009787	C	T	Fat4	p.P4631S	missense	1	[MD6079s]	0.00613079	MD6079	-	Dorsal
MD6079p	8	3	38983601	G	A	Fat4	p.E3801K	missense	1	[MD6079p]	0.00603774	MD6079	-	Dorsal
MD6079f	8	3	38957140	G	A	Fat4	p.G2130R	missense	1	[MD6079f]	0.00588668	MD6079	-	Dorsal
MD6079p	8	3	38983469	G	A	Fat4	p.E3757K	missense	1	[MD6079p]	0.00588235	MD6079	-	Dorsal
MD6079n	8	3	38957056	A	T	Fat4	p.I2102F	missense	1	[MD6079n]	0.00571429	MD6079	-	Dorsal
MD6079e	8	3	38890419	G	A	Fat4	p.E1154K	missense	1	[MD6079e]	0.00555556	MD6079	-	Dorsal
MD6079k	8	3	38891175	G	A	Fat4	p.V1406M	missense	1	[MD6079k]	0.00553633	MD6079	-	Dorsal
MD6079r	8	3	39010304	G	A	Fat4	p.R4803K	missense	1	[MD6079r]	0.00546875	MD6079	-	Dorsal
MD6079t	8	3	38982609	T	A	Fat4	p.L3470Q	missense	1	[MD6079t]	0.00538876	MD6079	-	Dorsal
MD6079h	8	3	38957267	A	G	Fat4	p.D2172G	missense	1	[MD6079h]	0.00521173	MD6079	-	Dorsal
MD6079s	8	3	38891385	G	A	Fat4	p.G1476R	missense	1	[MD6079s]	0.00517464	MD6079	-	Dorsal
MD6079h	8	3	38891220	C	T	Fat4	p.P1421S	missense	1	[MD6079h]	0.00517369	MD6079	-	Dorsal
MD6079d	8	3	38891065	C	T	Fat4	p.T1369I	missense	1	[MD6079d]	0.00508352	MD6079	-	Dorsal
MD6079i	8	3	38981315	G	A	Fat4	p.D3039N	missense	1	[MD6079i]	0.00506879	MD6079	-	Dorsal
MD6079n	8	3	38957399	C	T	Fat4	p.S2216F	missense	1	[MD6079n]	0.00491228	MD6079	-	Dorsal
MD6079m	8	3	38890559	G	A	Fat4	p.M1200I	missense	1	[MD6079m]	0.00488599	MD6079	-	Dorsal
MD6079s	8	3	38982038	A	G	Fat4	p.K3280E	missense	1	[MD6079s]	0.00474576	MD6079	-	Dorsal
MD6079q	8	3	38982235	A	T	Fat4	p.K3345N	missense	1	[MD6079q]	0.00473934	MD6079	-	Dorsal
MD6079g	8	3	38983352	C	T	Fat4	p.R3718C	missense	1	[MD6079g]	0.00472441	MD6079	-	Dorsal
MD6079o	8	3	38983352	C	T	Fat4	p.R3718C	missense	1	[MD6079o]	0.00467654	MD6079	-	Dorsal
MD6079k	8	3	38981778	C	T	Fat4	p.S3193F	missense	1	[MD6079k]	0.00446999	MD6079	-	Dorsal
MD6079g	8	3	39001158	T	A	Fat4	p.H4175Q	missense	1	[MD6079g]	0.0044484	MD6079	-	Dorsal
MD6079k	8	3	38891832	G	A	Fat4	p.D1625N	missense	1	[MD6079k]	0.00427046	MD6079	-	Dorsal
MD6079m	8	3	38981535	C	T	Fat4	p.T3112I	missense	1	[MD6079m]	0.00424328	MD6079	-	Dorsal
MD6079p	8	3	38957105	C	T	Fat4	p.S2118F	missense	1	[MD6079p]	0.0042343	MD6079	-	Dorsal
MD6079n	8	3	38889064	A	T	Fat4	p.E702V	missense	1	[MD6079n]	0.00412541	MD6079	-	Dorsal
MD6079m	8	3	38981418	C	T	Fat4	p.S3073F	missense	1	[MD6079m]	0.00400641	MD6079	-	Dorsal
MD6079s	8	3	38980860	C	T	Fat4	p.P2887L	missense	1	[MD6079s]	0.00396825	MD6079	-	Dorsal
MD6079j	8	3	39009660	G	T	Fat4	p.E4588D	missense	1	[MD6079j]	0.00390625	MD6079	-	Dorsal
MD6079r	8	3	38890519	C	T	Fat4	p.P1187L	missense	1	[MD6079r]	0.00380228	MD6079	-	Dorsal
MD6079j	8	3	38957032	G	A	Fat4	p.G2094R	missense	1	[MD6079j]	0.00378215	MD6079	-	Dorsal
MD6079k	8	3	38951332	G	A	Fat4	p.G1960E	missense	1	[MD6079k]	0.00377074	MD6079	-	Dorsal
MD6079q	8	3	38979896	T	A	Fat4	p.F2566I	missense	1	[MD6079q]	0.00367377	MD6079	-	Dorsal
MD6079l	8	3	38890935	G	A	Fat4	p.E1326K	missense	1	[MD6079l]	0.00364697	MD6079	-	Dorsal
MD6079f	8	3	38982834	C	T	Fat4	p.P3545L	missense	1	[MD6079f]	0.00362845	MD6079	-	Dorsal
MD6079c	8	3	38980655	C	T	Fat4	p.P2819S	missense	1	[MD6079c]	0.00361011	MD6079	-	Dorsal
MD6079o	8	3	38891791	G	A	Fat4	p.R1611K	missense	1	[MD6079o]	0.00344828	MD6079	-	Dorsal
MD6079n	8	3	38957196	T	A	Fat4	p.N2148K	missense	1	[MD6079n]	0.00334225	MD6079	-	Dorsal
MD6079s	8	3	39009587	C	T	Fat4	p.P4564L	missense	1	[MD6079s]	0.0033289	MD6079	-	Dorsal
MD6079o	8	3	38980473	C	T	Fat4	p.S2758F	missense	1	[MD6079o]	0.00307692	MD6079	-	Dorsal
MD6079j	8	3	38887107	C	T	Fat4	p.Q50*	nonsense	1	[MD6079j]	0.00890585	MD6079	-	Dorsal
MD6079p	8	3	38889740	G	A	Fat4	p.R927R	silent	1	[MD6079p]	0.0219092	MD6079	-	Dorsal
MD6079l	8	3	39009534	G	A	Fat4	p.E4546E	silent	1	[MD6079l]	0.0125523	MD6079	-	Dorsal
MD6079t	8	3	39010075	C	T	Fat4	p.L4727L	silent	1	[MD6079t]	0.0124533	MD6079	-	Dorsal
MD6079n	8	3	38982976	G	A	Fat4	p.G3592G	silent	1	[MD6079n]	0.0121753	MD6079	-	Dorsal
MD6079n	8	3	38980642	G	T	Fat4	p.V2814V	silent	1	[MD6079n]	0.0110727	MD6079	-	Dorsal
MD6079o	8	3	38951156	C	T	Fat4	p.T1901T	silent	1	[MD6079o]	0.0106707	MD6079	-	Dorsal
MD6079j	8	3	38982079	G	A	Fat4	p.T3293T	silent	1	[MD6079j]	0.0103164	MD6079	-	Dorsal
MD6079n	8	3	38891852	G	A	Fat4	p.Q1631Q	silent	1	[MD6079n]	0.00850461	MD6079	-	Dorsal
MD6079r	8	3	39009369	C	T	Fat4	p.V4491V	silent	1	[MD6079r]	0.00753296	MD6079	-	Dorsal
MD6079k	8	3	38999089	G	A	Fat4	p.V4077V	silent	1	[MD6079k]	0.00742312	MD6079	-	Dorsal
MD6079e	8	3	38887898	C	T	Fat4	p.F313F	silent	1	[MD6079e]	0.00715308	MD6079	-	Dorsal
MD6079t	8	3	38979721	C	T	Fat4	p.L2507L	silent	1	[MD6079t]	0.00711463	MD6079	-	Dorsal
MD6079f	8	3	38891027	G	A	Fat4	p.G1356G	silent	1	[MD6079f]	0.00651466	MD6079	-	Dorsal
MD6079q	8	3	38887421	C	T	Fat4	p.V154V	silent	1	[MD6079q]	0.00646552	MD6079	-	Dorsal
MD6079s	8	3	38888651	C	T	Fat4	p.S564S	silent	1	[MD6079s]	0.00580973	MD6079	-	Dorsal
MD6079n	8	3	38980123	C	T	Fat4	p.I2641I	silent	1	[MD6079n]	0.00566802	MD6079	-	Dorsal
MD6079l	8	3	38983972	C	T	Fat4	p.F3924F	silent	1	[MD6079l]	0.00547645	MD6079	-	Dorsal
MD6079o	8	3	38983345	C	T	Fat4	p.I3715I	silent	1	[MD6079o]	0.00536398	MD6079	-	Dorsal
MD6079r	8	3	38891411	C	T	Fat4	p.I1484I	silent	1	[MD6079r]	0.00531915	MD6079	-	Dorsal
MD6079o	8	3	38889026	C	T	Fat4	p.F689F	silent	1	[MD6079o]	0.0052356	MD6079	-	Dorsal
MD6079h	8	3	38890647	T	C	Fat4	p.L1230L	silent	1	[MD6079h]	0.00518807	MD6079	-	Dorsal
MD6079o	8	3	38887628	G	A	Fat4	p.E223E	silent	1	[MD6079o]	0.00518672	MD6079	-	Dorsal
MD6079n	8	3	38981401	G	A	Fat4	p.G3067G	silent	1	[MD6079n]	0.00512821	MD6079	-	Dorsal
MD6079r	8	3	38982880	C	T	Fat4	p.F3560F	silent	1	[MD6079r]	0.00500278	MD6079	-	Dorsal
MD6079o	8	3	38982619	A	G	Fat4	p.E3473E	silent	1	[MD6079o]	0.00489796	MD6079	-	Dorsal
MD6079d	8	3	38983675	G	A	Fat4	p.V3825V	silent	1	[MD6079d]	0.0048216	MD6079	-	Dorsal
MD6079n	8	3	39009195	C	T	Fat4	p.S4433S	silent	1	[MD6079n]	0.00435161	MD6079	-	Dorsal
MD6079n	8	3	38981506	G	A	Fat4	p.E3102E	silent	1	[MD6079n]	0.00412655	MD6079	-	Dorsal
MD6079t	8	3	39009744	G	A	Fat4	p.Q4616Q	silent	1	[MD6079t]	0.00384615	MD6079	-	Dorsal
MD6079r	8	3	38957307	C	T	Fat4	p.T2185T	silent	1	[MD6079r]	0.00358423	MD6079	-	Dorsal
MD6079r	8	3	38980462	T	C	Fat4	p.S2754S	silent	1	[MD6079r]	0.00350877	MD6079	-	Dorsal
MD6079s	8	3	38889632	C	T	Fat4	p.P891P	silent	1	[MD6079s]	0.00344531	MD6079	-	Dorsal
MD6079r	8	3	38951120	C	T	Fat4	p.F1889F	silent	1	[MD6079r]	0.00343407	MD6079	-	Dorsal
MD6079r	8	3	38890715	A	C	Fat4	p.G1252G	silent	1	[MD6079r]	0.00260078	MD6079	-	Dorsal
MD6079i	8	3	38981539	C	T	Fat4	p.V3113V	silent	1	[MD6079i]	0.00254777	MD6079	-	Dorsal
MD6079s	8	3	39001241	G	A	Fat4	p.?	splice_region	1	[MD6079s]	0.0101124	MD6079	-	Dorsal
MD6079s	8	3	38977259	T	A	Fat4	p.?	splice_region	1	[MD6079s]	0.00730689	MD6079	-	Dorsal
MD6079p	8	3	38942801	C	T	Fat4	p.?	splice_region	1	[MD6079p]	0.00603015	MD6079	-	Dorsal
MD6079h	8	5	118008052	C	T	Fbxo21	p.P580L	missense	1	[MD6079h]	0.0076555	MD6079	-	Dorsal
MD6079m	8	5	117986136	C	T	Fbxo21	p.L170F	missense	1	[MD6079m]	0.00506971	MD6079	-	Dorsal
MD6079m	8	5	118000403	C	T	Fbxo21	p.L471L	silent	1	[MD6079m]	0.0166468	MD6079	-	Dorsal
MD6079q	8	3	84972447	G	A	Fbxw7	p.G440R	missense	1	[MD6079q]	0.00929235	MD6079	-	Dorsal
MD6079q	8	3	84967501	G	T	Fbxw7	p.C311F	missense	1	[MD6079q]	0.00539957	MD6079	-	Dorsal
MD6079q	8	3	84969296	C	T	Fbxw7	p.P376S	missense	1	[MD6079q]	0.0044484	MD6079	-	Dorsal
MD6079q	8	3	84969297	C	T	Fbxw7	p.P376L	missense	1	[MD6079q]	0.0044287	MD6079	-	Dorsal
MD6079p	8	3	84976393	T	C	Fbxw7	p.?	splice_region	1	[MD6079p]	0.0187919	MD6079	-	Dorsal
MD6079p	8	5	33733336	C	T	Fgfr3	p.P444L	missense	1	[MD6079p]	0.0145867	MD6079	-	Dorsal
MD6079o	8	5	33735139	G	A	Fgfr3	p.M720I	missense	1	[MD6079o]	0.0143027	MD6079	-	Dorsal
MD6079n	8	5	33729758	C	T	Fgfr3	p.R169C	missense	1	[MD6079n]	0.00840336	MD6079	-	Dorsal
MD6079o	8	5	33733285	A	T	Fgfr3	p.N427I	missense	1	[MD6079o]	0.00782998	MD6079	-	Dorsal
MD6079s	8	5	147372591	T	A	Flt3	p.E205D	missense	1	[MD6079s]	0.00841515	MD6079	-	Dorsal
MD6079m	8	5	147344580	C	T	Flt3	p.E781K	missense	1	[MD6079m]	0.00727935	MD6079	-	Dorsal
MD6079t	8	5	147367036	G	A	Flt3	p.P364L	missense	1	[MD6079t]	0.00666667	MD6079	-	Dorsal
MD6079q	8	5	147354874	C	T	Flt3	p.E589K	missense	1	[MD6079q]	0.00634921	MD6079	-	Dorsal
MD6079d	8	5	147334914	T	C	Flt3	p.K856R	missense	1	[MD6079d]	0.00468165	MD6079	-	Dorsal
MD6079r	8	5	147355056	G	A	Flt3	p.L553F	missense	1	[MD6079r]	0.0035791	MD6079	-	Dorsal
MD6079o	8	5	147349630	C	T	Flt3	p.W715*	nonsense	1	[MD6079o]	0.0154321	MD6079	-	Dorsal
MD6079r	8	5	147355078	G	A	Flt3	p.F545F	silent	1	[MD6079r]	0.0090566	MD6079	-	Dorsal
MD6079n	8	5	147356331	A	T	Flt3	p.A488A	silent	1	[MD6079n]	0.00557103	MD6079	-	Dorsal
MD6079r	8	5	147377077	G	A	Flt3	p.?	splice_region	1	[MD6079r]	0.0128866	MD6079	-	Dorsal
MD6079t	8	5	147358059	A	G	Flt3	p.?	splice_region	1	[MD6079t]	0.00559702	MD6079	-	Dorsal
MD6079n	8	16	9657679	C	T	Grin2a	p.G591E	missense	1	[MD6079n]	0.00894632	MD6079	-	Dorsal
MD6079n	8	16	9612648	C	T	Grin2a	p.G760S	missense	1	[MD6079n]	0.00773481	MD6079	-	Dorsal
MD6079f	8	16	9653613	G	C	Grin2a	p.P597R	missense	1	[MD6079f]	0.00700701	MD6079	-	Dorsal
MD6079f	8	16	9653598	C	T	Grin2a	p.G602E	missense	1	[MD6079f]	0.00662252	MD6079	-	Dorsal
MD6079q	8	16	9663321	C	T	Grin2a	p.R504Q	missense	1	[MD6079q]	0.00598802	MD6079	-	Dorsal
MD6079f	8	16	9992292	C	T	Grin2a	p.S81N	missense	1	[MD6079f]	0.00538048	MD6079	-	Dorsal
MD6079n	8	16	9663216	C	T	Grin2a	p.R539K	missense	1	[MD6079n]	0.00468604	MD6079	-	Dorsal
MD6079q	8	16	9761587	C	T	Grin2a	p.E271K	missense	1	[MD6079q]	0.00426258	MD6079	-	Dorsal
MD6079o	8	16	9663504	A	G	Grin2a	p.Y478H	missense	1	[MD6079o]	0.00359389	MD6079	-	Dorsal
MD6079g	8	16	9761869	A	T	Grin2a	p.F177I	missense	1	[MD6079g]	0.00351617	MD6079	-	Dorsal
MD6079r	8	16	9992380	G	A	Grin2a	p.R52*	nonsense	1	[MD6079r]	0.00546448	MD6079	-	Dorsal
MD6079f	8	16	9669743	G	T	Grin2a	p.V430V	silent	1	[MD6079f]	0.0215827	MD6079	-	Dorsal
MD6079p	8	16	9663245	C	T	Grin2a	p.V529V	silent	1	[MD6079p]	0.0166229	MD6079	-	Dorsal
MD6079r	8	16	9585251	C	T	Grin2a	p.E790E	silent	1	[MD6079r]	0.00591716	MD6079	-	Dorsal
MD6079s	8	16	9663472	C	T	Grin2a	p.K488K	silent	1	[MD6079s]	0.00561347	MD6079	-	Dorsal
MD6079r	8	16	9579204	C	T	Grin2a	p.G1006G	silent	1	[MD6079r]	0.00471698	MD6079	-	Dorsal
MD6079k	8	16	9663332	C	T	Grin2a	p.V500V	silent	1	[MD6079k]	0.00441306	MD6079	-	Dorsal
MD6079n	8	X	18254101	C	T	Kdm6a	p.S674F	missense	1	[MD6079n]	0.0323625	MD6079	-	Dorsal
MD6079n	8	X	18261620	T	C	Kdm6a	p.L977P	missense	1	[MD6079n]	0.0158371	MD6079	-	Dorsal
MD6079p	8	X	18246993	C	T	Kdm6a	p.P407S	missense	1	[MD6079p]	0.015748	MD6079	-	Dorsal
MD6079r	8	X	18273032	C	T	Kdm6a	p.S1274F	missense	1	[MD6079r]	0.0122511	MD6079	-	Dorsal
MD6079e	8	X	18254715	C	T	Kdm6a	p.P879S	missense	1	[MD6079e]	0.011745	MD6079	-	Dorsal
MD6079e	8	X	18264121	T	A	Kdm6a	p.I1082N	missense	1	[MD6079e]	0.00785855	MD6079	-	Dorsal
MD6079t	8	X	18254551	C	T	Kdm6a	p.S824F	missense	1	[MD6079t]	0.00586855	MD6079	-	Dorsal
MD6079m	8	X	18264076	T	C	Kdm6a	p.?	splice_region	1	[MD6079m]	0.00769231	MD6079	-	Dorsal
MD6079n	8	5	75960819	C	T	Kdr	p.?	ess_splice	1	[MD6079n]	0.00946074	MD6079	-	Dorsal
MD6079_m00008	8	5	75951813	C	T	Kdr	p.?	ess_splice	2	[MD6079d, MD6079h]	0.00872293	MD6079	-	Dorsal
MD6079n	8	5	75964652	G	T	Kdr	p.A395E	missense	1	[MD6079n]	0.0160881	MD6079	-	Dorsal
MD6079o	8	5	75968488	C	T	Kdr	p.R166K	missense	1	[MD6079o]	0.0143416	MD6079	-	Dorsal
MD6079l	8	5	75967773	C	T	Kdr	p.E235K	missense	1	[MD6079l]	0.0091001	MD6079	-	Dorsal
MD6079j	8	5	75948757	C	T	Kdr	p.E987K	missense	1	[MD6079j]	0.00752508	MD6079	-	Dorsal
MD6079m	8	5	75961778	C	T	Kdr	p.E496K	missense	1	[MD6079m]	0.00711744	MD6079	-	Dorsal
MD6079o	8	5	75957103	C	T	Kdr	p.M663I	missense	1	[MD6079o]	0.00711382	MD6079	-	Dorsal
MD6079h	8	5	75959329	G	A	Kdr	p.S590L	missense	1	[MD6079h]	0.00709723	MD6079	-	Dorsal
MD6079m	8	5	75944620	C	T	Kdr	p.R1030Q	missense	1	[MD6079m]	0.00568182	MD6079	-	Dorsal
MD6079p	8	5	75964843	G	A	Kdr	p.P360L	missense	1	[MD6079p]	0.00561347	MD6079	-	Dorsal
MD6079o	8	5	75952353	C	T	Kdr	p.E808K	missense	1	[MD6079o]	0.00547945	MD6079	-	Dorsal
MD6079e	8	5	75974450	T	A	Kdr	p.K38I	missense	1	[MD6079e]	0.00456621	MD6079	-	Dorsal
MD6079r	8	5	75957017	G	A	Kdr	p.P692L	missense	1	[MD6079r]	0.00453858	MD6079	-	Dorsal
MD6079t	8	5	75952872	G	A	Kdr	p.L779F	missense	1	[MD6079t]	0.00446097	MD6079	-	Dorsal
MD6079c	8	5	75959243	T	A	Kdr	p.T619S	missense	1	[MD6079c]	0.00359454	MD6079	-	Dorsal
MD6079n	8	5	75972361	A	T	Kdr	p.F86I	missense	1	[MD6079n]	0.00336134	MD6079	-	Dorsal
MD6079r	8	5	75944529	T	G	Kdr	p.K1060N	missense	1	[MD6079r]	0.00326797	MD6079	-	Dorsal
MD6079n	8	5	75964896	C	T	Kdr	p.V342V	silent	1	[MD6079n]	0.0207814	MD6079	-	Dorsal
MD6079p	8	5	75964857	C	T	Kdr	p.K355K	silent	1	[MD6079p]	0.0145161	MD6079	-	Dorsal
MD6079p	8	5	75944610	G	C	Kdr	p.L1033L	silent	1	[MD6079p]	0.0128323	MD6079	-	Dorsal
MD6079t	8	5	75962835	G	T	Kdr	p.I431I	silent	1	[MD6079t]	0.00956175	MD6079	-	Dorsal
MD6079o	8	5	75961755	G	A	Kdr	p.A503A	silent	1	[MD6079o]	0.00810537	MD6079	-	Dorsal
MD6079k	8	5	75950176	C	T	Kdr	p.K885K	silent	1	[MD6079k]	0.00749766	MD6079	-	Dorsal
MD6079n	8	5	75944574	G	A	Kdr	p.F1045F	silent	1	[MD6079n]	0.00740741	MD6079	-	Dorsal
MD6079n	8	5	75959163	C	T	Kdr	p.K645K	silent	1	[MD6079n]	0.00585284	MD6079	-	Dorsal
MD6079s	8	5	75959120	G	A	Kdr	p.L660L	silent	1	[MD6079s]	0.00466418	MD6079	-	Dorsal
MD6079r	8	5	75936911	C	T	Kdr	p.K1228K	silent	1	[MD6079r]	0.00465116	MD6079	-	Dorsal
MD6079g	8	5	75966450	G	A	Kdr	p.T293T	silent	1	[MD6079g]	0.00381098	MD6079	-	Dorsal
MD6079o	8	5	75959199	C	T	Kdr	p.Q633Q	silent	1	[MD6079o]	0.00330033	MD6079	-	Dorsal
MD6079q	8	5	75952950	G	A	Kdr	p.?	splice_region	1	[MD6079q]	0.00770548	MD6079	-	Dorsal
MD6079j	8	5	75941964	G	A	Kdr	p.?	splice_region	1	[MD6079j]	0.00682128	MD6079	-	Dorsal
MD6079k	8	5	75959109	C	T	Kdr	p.?	splice_region	1	[MD6079k]	0.00648649	MD6079	-	Dorsal
MD6079n	8	5	75964747	G	A	Kdr	p.?	splice_region	1	[MD6079n]	0.00600858	MD6079	-	Dorsal
MD6079g	8	5	75936383	T	G	Kdr	p.?	splice_region	1	[MD6079g]	0.00541712	MD6079	-	Dorsal
MD6079r	8	5	75964946	G	A	Kdr	p.?	splice_region	1	[MD6079r]	0.00516351	MD6079	-	Dorsal
MD6079o	8	5	75944655	G	A	Kdr	p.?	splice_region	1	[MD6079o]	0.00493218	MD6079	-	Dorsal
MD6079o	8	9	21233421	G	A	Keap1	p.S431F	missense	1	[MD6079o]	0.0162933	MD6079	-	Dorsal
MD6079g	8	9	21237424	G	A	Keap1	p.H96Y	missense	1	[MD6079g]	0.00655738	MD6079	-	Dorsal
MD6079n	8	9	21231911	G	A	Keap1	p.?	splice_region	1	[MD6079n]	0.0111288	MD6079	-	Dorsal
MD6079s	8	9	21231241	G	A	Keap1	p.?	splice_region	1	[MD6079s]	0.0092081	MD6079	-	Dorsal
MD6079j	8	9	21231433	G	C	Keap1	p.?	splice_region	1	[MD6079j]	0.00732601	MD6079	-	Dorsal
MD6079t	8	5	75623017	T	A	Kit	p.L385I	missense	1	[MD6079t]	0.0144404	MD6079	-	Dorsal
MD6079r	8	5	75620877	A	G	Kit	p.K322R	missense	1	[MD6079r]	0.0102477	MD6079	-	Dorsal
MD6079r	8	5	75609372	C	T	Kit	p.S148F	missense	1	[MD6079r]	0.01	MD6079	-	Dorsal
MD6079m	8	5	75609401	C	T	Kit	p.P158S	missense	1	[MD6079m]	0.00914634	MD6079	-	Dorsal
MD6079r	8	5	75620994	A	G	Kit	p.K361R	missense	1	[MD6079r]	0.00791557	MD6079	-	Dorsal
MD6079j	8	5	75623032	G	A	Kit	p.G390R	missense	1	[MD6079j]	0.00780488	MD6079	-	Dorsal
MD6079o	8	5	75620996	G	A	Kit	p.G362R	missense	1	[MD6079o]	0.00764088	MD6079	-	Dorsal
MD6079r	8	5	75641348	G	A	Kit	p.R637K	missense	1	[MD6079r]	0.00739744	MD6079	-	Dorsal
MD6079m	8	5	75609465	C	T	Kit	p.A179V	missense	1	[MD6079m]	0.00715015	MD6079	-	Dorsal
MD6079k	8	5	75645949	C	T	Kit	p.L705F	missense	1	[MD6079k]	0.00702988	MD6079	-	Dorsal
MD6079l	8	5	75609407	G	A	Kit	p.D160N	missense	1	[MD6079l]	0.00543478	MD6079	-	Dorsal
MD6079l	8	5	75637356	G	A	Kit	p.G435R	missense	1	[MD6079l]	0.00505476	MD6079	-	Dorsal
MD6079f	8	5	75641348	G	A	Kit	p.R637K	missense	1	[MD6079f]	0.00452489	MD6079	-	Dorsal
MD6079f	8	5	75607214	G	A	Kit	p.E86K	missense	1	[MD6079f]	0.00408497	MD6079	-	Dorsal
MD6079n	8	5	75609389	G	A	Kit	p.G154R	missense	1	[MD6079n]	0.003663	MD6079	-	Dorsal
MD6079r	8	5	75620979	G	A	Kit	p.R356K	missense	1	[MD6079r]	0.00340136	MD6079	-	Dorsal
MD6079r	8	5	75641347	A	T	Kit	p.R637*	nonsense	1	[MD6079r]	0.00466356	MD6079	-	Dorsal
MD6079n	8	5	75649648	G	A	Kit	p.S823S	silent	1	[MD6079n]	0.0172009	MD6079	-	Dorsal
MD6079n	8	5	75640566	C	T	Kit	p.I541I	silent	1	[MD6079n]	0.0145414	MD6079	-	Dorsal
MD6079g	8	5	75607174	C	T	Kit	p.F72F	silent	1	[MD6079g]	0.00564516	MD6079	-	Dorsal
MD6079p	8	5	75641114	G	A	Kit	p.K596K	silent	1	[MD6079p]	0.00539374	MD6079	-	Dorsal
MD6079e	8	5	75609287	C	T	Kit	p.L120L	silent	1	[MD6079e]	0.00497512	MD6079	-	Dorsal
MD6079t	8	5	75615342	G	A	Kit	p.K261K	silent	1	[MD6079t]	0.0047356	MD6079	-	Dorsal
MD6079s	8	5	75623046	C	T	Kit	p.T394T	silent	1	[MD6079s]	0.00425894	MD6079	-	Dorsal
MD6079r	8	5	75623100	G	A	Kit	p.V412V	silent	1	[MD6079r]	0.00342466	MD6079	-	Dorsal
MD6079g	8	5	75609265	C	T	Kit	p.?	splice_region	1	[MD6079g]	0.00762195	MD6079	-	Dorsal
MD6079c	8	5	75640692	C	T	Kit	p.?	splice_region	1	[MD6079c]	0.00480769	MD6079	-	Dorsal
MD6079_m00007	8	5	25404295	A	C	Kmt2c	p.V277G	missense	2	[MD6079f, MD6079g]	0.0126003	MD6079	-	Dorsal
MD6079f	8	5	25315167	G	A	Kmt2c	p.P1982S	missense	1	[MD6079f]	0.00890208	MD6079	-	Dorsal
MD6079d	8	5	25372816	G	A	Kmt2c	p.P822S	missense	1	[MD6079d]	0.00702988	MD6079	-	Dorsal
MD6079o	8	5	25347393	G	A	Kmt2c	p.S1304F	missense	1	[MD6079o]	0.006	MD6079	-	Dorsal
MD6079r	8	5	25287842	AG	GA	Kmt2c	p.L4171S	missense	1	[MD6079r]	0.00597564	MD6079	4171|4171	Dorsal
MD6079m	8	5	25315406	G	A	Kmt2c	p.P1902L	missense	1	[MD6079m]	0.0059657	MD6079	-	Dorsal
MD6079o	8	5	25284462	GT	AA	Kmt2c	p.T4493L	missense	1	[MD6079o]	0.00534759	MD6079	4493|4493	Dorsal
MD6079k	8	5	25387979	G	A	Kmt2c	p.P376S	missense	1	[MD6079k]	0.00503356	MD6079	-	Dorsal
MD6079q	8	5	25314190	G	T	Kmt2c	p.F2307L	missense	1	[MD6079q]	0.00501074	MD6079	-	Dorsal
MD6079r	8	5	25289004	G	A	Kmt2c	p.P4165L	missense	1	[MD6079r]	0.00481928	MD6079	-	Dorsal
MD6079h	8	5	25314806	G	A	Kmt2c	p.S2102F	missense	1	[MD6079h]	0.00455729	MD6079	-	Dorsal
MD6079r	8	5	25275686	A	T	Kmt2c	p.F4855Y	missense	1	[MD6079r]	0.00437828	MD6079	-	Dorsal
MD6079m	8	5	25284247	G	A	Kmt2c	p.P4565S	missense	1	[MD6079m]	0.00433651	MD6079	-	Dorsal
MD6079s	8	5	25314065	A	C	Kmt2c	p.L2349R	missense	1	[MD6079s]	0.00422297	MD6079	-	Dorsal
MD6079o	8	5	25354753	T	C	Kmt2c	p.K1009R	missense	1	[MD6079o]	0.00415282	MD6079	-	Dorsal
MD6079p	8	5	25314977	G	A	Kmt2c	p.P2045L	missense	1	[MD6079p]	0.00396196	MD6079	-	Dorsal
MD6079g	8	5	25373109	G	A	Kmt2c	p.S724F	missense	1	[MD6079g]	0.00379939	MD6079	-	Dorsal
MD6079n	8	5	25284462	G	A	Kmt2c	p.T4493I	missense	1	[MD6079n]	0.00359712	MD6079	-	Dorsal
MD6079s	8	5	25284299	G	C	Kmt2c	p.I4547M	missense	1	[MD6079s]	0.0030722	MD6079	-	Dorsal
MD6079r	8	5	25310581	G	A	Kmt2c	p.P2755S	missense	1	[MD6079r]	0.00284091	MD6079	-	Dorsal
MD6079n	8	5	25314471	G	A	Kmt2c	p.Q2214*	nonsense	1	[MD6079n]	0.00830816	MD6079	-	Dorsal
MD6079o	8	5	25373308	G	A	Kmt2c	p.Q658*	nonsense	1	[MD6079o]	0.00776532	MD6079	-	Dorsal
MD6079n	8	5	25281360	G	A	Kmt2c	p.Q4732*	nonsense	1	[MD6079n]	0.0071048	MD6079	-	Dorsal
MD6079d	8	5	25299913	G	A	Kmt2c	p.Q3466*	nonsense	1	[MD6079d]	0.00394997	MD6079	-	Dorsal
MD6079r	8	5	25300078	G	A	Kmt2c	p.Q3411*	nonsense	1	[MD6079r]	0.00359928	MD6079	-	Dorsal
MD6079o	8	5	25314487	A	T	Kmt2c	p.I2208I	silent	1	[MD6079o]	0.0185736	MD6079	-	Dorsal
MD6079s	8	5	25329126	A	G	Kmt2c	p.D1509D	silent	1	[MD6079s]	0.0116618	MD6079	-	Dorsal
MD6079e	8	5	25313347	G	A	Kmt2c	p.L2445L	silent	1	[MD6079e]	0.00900901	MD6079	-	Dorsal
MD6079n	8	5	25347401	A	G	Kmt2c	p.S1301S	silent	1	[MD6079n]	0.00835422	MD6079	-	Dorsal
MD6079n	8	5	25285037	G	A	Kmt2c	p.S4301S	silent	1	[MD6079n]	0.00835073	MD6079	-	Dorsal
MD6079m	8	5	25314418	G	A	Kmt2c	p.S2231S	silent	1	[MD6079m]	0.00779221	MD6079	-	Dorsal
MD6079n	8	5	25313384	G	A	Kmt2c	p.P2432P	silent	1	[MD6079n]	0.00671642	MD6079	-	Dorsal
MD6079r	8	5	25347401	A	T	Kmt2c	p.S1301S	silent	1	[MD6079r]	0.00659341	MD6079	-	Dorsal
MD6079o	8	5	25309952	G	A	Kmt2c	p.T2964T	silent	1	[MD6079o]	0.00615858	MD6079	-	Dorsal
MD6079o	8	5	25323677	G	A	Kmt2c	p.F1651F	silent	1	[MD6079o]	0.00591017	MD6079	-	Dorsal
MD6079r	8	5	25323695	G	A	Kmt2c	p.L1645L	silent	1	[MD6079r]	0.00476191	MD6079	-	Dorsal
MD6079f	8	5	25311022	G	A	Kmt2c	p.L2608L	silent	1	[MD6079f]	0.00474576	MD6079	-	Dorsal
MD6079n	8	5	25299809	G	A	Kmt2c	p.T3500T	silent	1	[MD6079n]	0.0026738	MD6079	-	Dorsal
MD6079f	8	5	25329282	A	C	Kmt2c	p.?	splice_region	1	[MD6079f]	0.00826446	MD6079	-	Dorsal
MD6079r	8	5	25290633	G	A	Kmt2c	p.?	splice_region	1	[MD6079r]	0.00452489	MD6079	-	Dorsal
MD6079j	8	15	98840287	G	A	Kmt2d	p.P4976L	missense	1	[MD6079j]	0.0125	MD6079	-	Dorsal
MD6079r	8	15	98859584	G	A	Kmt2d	p.R1344W	missense	1	[MD6079r]	0.0119658	MD6079	-	Dorsal
MD6079n	8	15	98852705	G	A	Kmt2d	p.P2369L	missense	1	[MD6079n]	0.0112782	MD6079	-	Dorsal
MD6079r	8	15	98841523	G	A	Kmt2d	p.P4808S	missense	1	[MD6079r]	0.00984252	MD6079	-	Dorsal
MD6079r	8	15	98841522	G	A	Kmt2d	p.P4808L	missense	1	[MD6079r]	0.00976562	MD6079	-	Dorsal
MD6079r	8	15	98844301	G	A	Kmt2d	p.S4326F	missense	1	[MD6079r]	0.00795229	MD6079	-	Dorsal
MD6079s	8	15	98841810	G	A	Kmt2d	p.S4778F	missense	1	[MD6079s]	0.00688468	MD6079	-	Dorsal
MD6079l	8	15	98850461	G	A	Kmt2d	p.A2994V	missense	1	[MD6079l]	0.00685602	MD6079	-	Dorsal
MD6079r	8	15	98840309	G	A	Kmt2d	p.P4969S	missense	1	[MD6079r]	0.00661157	MD6079	-	Dorsal
MD6079n	8	15	98850167	G	A	Kmt2d	p.P3092L	missense	1	[MD6079n]	0.00650195	MD6079	-	Dorsal
MD6079t	8	15	98863171	G	A	Kmt2d	p.P766L	missense	1	[MD6079t]	0.0064	MD6079	-	Dorsal
MD6079h	8	15	98853119	G	A	Kmt2d	p.S2231L	missense	1	[MD6079h]	0.00593824	MD6079	-	Dorsal
MD6079i	8	15	98857854	G	A	Kmt2d	p.S1440F	missense	1	[MD6079i]	0.00570885	MD6079	-	Dorsal
MD6079n	8	15	98866406	G	A	Kmt2d	p.S49F	missense	1	[MD6079n]	0.00541272	MD6079	-	Dorsal
MD6079p	8	15	98863279	G	A	Kmt2d	p.P730L	missense	1	[MD6079p]	0.00483676	MD6079	-	Dorsal
MD6079n	8	15	98850030	G	A	Kmt2d	p.P3138S	missense	1	[MD6079n]	0.0043956	MD6079	-	Dorsal
MD6079s	8	15	98863907	G	A	Kmt2d	p.P521S	missense	1	[MD6079s]	0.004329	MD6079	-	Dorsal
MD6079q	8	15	98860677	G	A	Kmt2d	p.T1319I	missense	1	[MD6079q]	0.00324412	MD6079	-	Dorsal
MD6079s	8	15	98843675	G	A	Kmt2d	p.R4535*	nonsense	1	[MD6079s]	0.0134983	MD6079	-	Dorsal
MD6079o	8	15	98852836	G	A	Kmt2d	p.V2325V	silent	1	[MD6079o]	0.014742	MD6079	-	Dorsal
MD6079j	8	15	98862490	G	A	Kmt2d	p.P962P	silent	1	[MD6079j]	0.0135635	MD6079	-	Dorsal
MD6079n	8	15	98837337	G	A	Kmt2d	p.L5344L	silent	1	[MD6079n]	0.0114345	MD6079	-	Dorsal
MD6079o	8	15	98844132	G	A	Kmt2d	p.S4382S	silent	1	[MD6079o]	0.0107271	MD6079	-	Dorsal
MD6079h	8	15	98863368	G	A	Kmt2d	p.S700S	silent	1	[MD6079h]	0.00785634	MD6079	-	Dorsal
MD6079s	8	15	98849802	G	A	Kmt2d	p.L3214L	silent	1	[MD6079s]	0.0070922	MD6079	-	Dorsal
MD6079n	8	15	98863851	A	G	Kmt2d	p.P539P	silent	1	[MD6079n]	0.00589226	MD6079	-	Dorsal
MD6079s	8	15	98846211	G	A	Kmt2d	p.S3689S	silent	1	[MD6079s]	0.00556793	MD6079	-	Dorsal
MD6079k	8	15	98844699	G	A	Kmt2d	p.P4193P	silent	1	[MD6079k]	0.00499376	MD6079	-	Dorsal
MD6079r	8	15	98850271	G	A	Kmt2d	p.I3057I	silent	1	[MD6079r]	0.00478927	MD6079	-	Dorsal
MD6079f	8	15	98839608	G	A	Kmt2d	p.V5202V	silent	1	[MD6079f]	0.00430107	MD6079	-	Dorsal
MD6079q	8	15	98843344	G	A	Kmt2d	p.?	splice_region	1	[MD6079q]	0.00636943	MD6079	-	Dorsal
MD6079s	8	15	98854621	A	G	Kmt2d	p.?	splice_region	1	[MD6079s]	0.00549451	MD6079	-	Dorsal
MD6079i	8	15	98864925	G	A	Kmt2d	p.?	splice_region	1	[MD6079i]	0.00504686	MD6079	-	Dorsal
MD6079g	8	15	98857445	G	A	Kmt2d	p.?	splice_region	1	[MD6079g]	0.00471254	MD6079	-	Dorsal
MD6079g	8	2	40742869	C	T	Lrp1b	p.?	ess_splice	1	[MD6079g]	0.00437063	MD6079	-	Dorsal
MD6079n	8	2	41435532	C	T	Lrp1b	p.E958K	missense	1	[MD6079n]	0.0246619	MD6079	-	Dorsal
MD6079o	8	2	41341894	G	A	Lrp1b	p.S1188F	missense	1	[MD6079o]	0.0194932	MD6079	-	Dorsal
MD6079s	8	2	41445209	CC	TT	Lrp1b	p.D888N	missense	1	[MD6079s]	0.0183731	MD6079	Trans-codon 888|887	Dorsal
MD6079o	8	2	41296156	G	A	Lrp1b	p.L1392F	missense	1	[MD6079o]	0.0163043	MD6079	-	Dorsal
MD6079p	8	2	40677594	C	T	Lrp1b	p.M4040I	missense	1	[MD6079p]	0.015625	MD6079	-	Dorsal
MD6079p	8	2	40742797	C	T	Lrp1b	p.D3535N	missense	1	[MD6079p]	0.0152366	MD6079	-	Dorsal
MD6079t	8	2	40821647	G	A	Lrp1b	p.P3301L	missense	1	[MD6079t]	0.0135908	MD6079	-	Dorsal
MD6079s	8	2	41295617	G	A	Lrp1b	p.S1476F	missense	1	[MD6079s]	0.0132275	MD6079	-	Dorsal
MD6079n	8	2	40678992	C	T	Lrp1b	p.G4039E	missense	1	[MD6079n]	0.0129032	MD6079	-	Dorsal
MD6079n	8	2	40647111	A	T	Lrp1b	p.Y4315N	missense	1	[MD6079n]	0.0128866	MD6079	-	Dorsal
MD6079p	8	2	41458416	T	A	Lrp1b	p.N796I	missense	1	[MD6079p]	0.0117548	MD6079	-	Dorsal
MD6079s	8	2	40851679	C	T	Lrp1b	p.E3193K	missense	1	[MD6079s]	0.010761	MD6079	-	Dorsal
MD6079s	8	2	40922370	C	T	Lrp1b	p.D2522N	missense	1	[MD6079s]	0.0107047	MD6079	-	Dorsal
MD6079p	8	2	41476717	C	T	Lrp1b	p.E630K	missense	1	[MD6079p]	0.0106952	MD6079	-	Dorsal
MD6079s	8	2	41185948	G	A	Lrp1b	p.L1894F	missense	1	[MD6079s]	0.0103717	MD6079	-	Dorsal
MD6079n	8	2	40922411	G	A	Lrp1b	p.S2508F	missense	1	[MD6079n]	0.0100559	MD6079	-	Dorsal
MD6079e	8	2	40701889	G	A	Lrp1b	p.P3800S	missense	1	[MD6079e]	0.00870647	MD6079	-	Dorsal
MD6079j	8	2	41282124	C	T	Lrp1b	p.E1618K	missense	1	[MD6079j]	0.00868878	MD6079	-	Dorsal
MD6079q	8	2	41246041	C	T	Lrp1b	p.G1753E	missense	1	[MD6079q]	0.00867303	MD6079	-	Dorsal
MD6079r	8	2	41246060	G	A	Lrp1b	p.L1747F	missense	1	[MD6079r]	0.00831947	MD6079	-	Dorsal
MD6079o	8	2	40879567	C	T	Lrp1b	p.E2807K	missense	1	[MD6079o]	0.00824931	MD6079	-	Dorsal
MD6079n	8	2	40629628	T	C	Lrp1b	p.E4409G	missense	1	[MD6079n]	0.0081663	MD6079	-	Dorsal
MD6079q	8	2	41295521	T	C	Lrp1b	p.K1508R	missense	1	[MD6079q]	0.00796524	MD6079	-	Dorsal
MD6079s	8	2	40750950	C	T	Lrp1b	p.R3494Q	missense	1	[MD6079s]	0.00794281	MD6079	-	Dorsal
MD6079s	8	2	40730783	G	C	Lrp1b	p.S3561C	missense	1	[MD6079s]	0.0078125	MD6079	-	Dorsal
MD6079m	8	2	40919184	C	T	Lrp1b	p.D2572N	missense	1	[MD6079m]	0.00775946	MD6079	-	Dorsal
MD6079n	8	2	40903372	C	T	Lrp1b	p.G2624S	missense	1	[MD6079n]	0.00760456	MD6079	-	Dorsal
MD6079p	8	2	41185992	G	A	Lrp1b	p.S1879F	missense	1	[MD6079p]	0.00744681	MD6079	-	Dorsal
MD6079t	8	2	40927890	G	A	Lrp1b	p.R2443C	missense	1	[MD6079t]	0.00737463	MD6079	-	Dorsal
MD6079s	8	2	41110787	C	T	Lrp1b	p.D2256N	missense	1	[MD6079s]	0.00735895	MD6079	-	Dorsal
MD6079t	8	2	41476777	C	T	Lrp1b	p.G610R	missense	1	[MD6079t]	0.00732601	MD6079	-	Dorsal
MD6079n	8	2	41122954	C	T	Lrp1b	p.G1994R	missense	1	[MD6079n]	0.00729262	MD6079	-	Dorsal
MD6079f	8	2	41295689	G	A	Lrp1b	p.A1452V	missense	1	[MD6079f]	0.00721649	MD6079	-	Dorsal
MD6079o	8	2	40869165	C	T	Lrp1b	p.E3024K	missense	1	[MD6079o]	0.00717949	MD6079	-	Dorsal
MD6079s	8	2	40998232	C	T	Lrp1b	p.E2339K	missense	1	[MD6079s]	0.00717949	MD6079	-	Dorsal
MD6079r	8	2	41295581	C	T	Lrp1b	p.R1488K	missense	1	[MD6079r]	0.00704225	MD6079	-	Dorsal
MD6079d	8	2	41449231	C	T	Lrp1b	p.D867N	missense	1	[MD6079d]	0.00703125	MD6079	-	Dorsal
MD6079l	8	2	40725384	C	T	Lrp1b	p.R3669K	missense	1	[MD6079l]	0.00688468	MD6079	-	Dorsal
MD6079s	8	2	40596993	C	T	Lrp1b	p.E4581K	missense	1	[MD6079s]	0.00655977	MD6079	-	Dorsal
MD6079n	8	2	40810734	GA	AT	Lrp1b	p.F3332Y	missense	1	[MD6079n]	0.00653631	MD6079	3332|3332	Dorsal
MD6079p	8	2	40876589	G	A	Lrp1b	p.P2872L	missense	1	[MD6079p]	0.00643604	MD6079	-	Dorsal
MD6079n	8	2	41511608	A	T	Lrp1b	p.Y345N	missense	1	[MD6079n]	0.0063762	MD6079	-	Dorsal
MD6079n	8	2	41110945	G	C	Lrp1b	p.S2203C	missense	1	[MD6079n]	0.00634417	MD6079	-	Dorsal
MD6079e	8	2	41111002	C	T	Lrp1b	p.R2184K	missense	1	[MD6079e]	0.00631199	MD6079	-	Dorsal
MD6079m	8	2	40886748	G	A	Lrp1b	p.S2721F	missense	1	[MD6079m]	0.00630517	MD6079	-	Dorsal
MD6079m	8	2	41282112	A	C	Lrp1b	p.W1622G	missense	1	[MD6079m]	0.00628437	MD6079	-	Dorsal
MD6079t	8	2	40697476	T	A	Lrp1b	p.R3922S	missense	1	[MD6079t]	0.00626959	MD6079	-	Dorsal
MD6079m	8	2	41435583	G	A	Lrp1b	p.P941S	missense	1	[MD6079m]	0.00617829	MD6079	-	Dorsal
MD6079m	8	2	41193621	C	T	Lrp1b	p.R1806K	missense	1	[MD6079m]	0.00615385	MD6079	-	Dorsal
MD6079t	8	2	41282132	G	A	Lrp1b	p.A1615V	missense	1	[MD6079t]	0.00608108	MD6079	-	Dorsal
MD6079t	8	2	40919214	G	A	Lrp1b	p.R2562C	missense	1	[MD6079t]	0.00598354	MD6079	-	Dorsal
MD6079m	8	2	40679001	G	A	Lrp1b	p.P4036L	missense	1	[MD6079m]	0.00584112	MD6079	-	Dorsal
MD6079r	8	2	40927893	G	A	Lrp1b	p.L2442F	missense	1	[MD6079r]	0.00583942	MD6079	-	Dorsal
MD6079l	8	2	40858444	C	T	Lrp1b	p.R3128K	missense	1	[MD6079l]	0.00577478	MD6079	-	Dorsal
MD6079o	8	2	41282250	G	A	Lrp1b	p.L1576F	missense	1	[MD6079o]	0.00576037	MD6079	-	Dorsal
MD6079r	8	2	40927862	C	T	Lrp1b	p.G2452E	missense	1	[MD6079r]	0.00562249	MD6079	-	Dorsal
MD6079i	8	2	41296085	T	A	Lrp1b	p.K1415N	missense	1	[MD6079i]	0.00554675	MD6079	-	Dorsal
MD6079m	8	2	40750945	C	T	Lrp1b	p.D3496N	missense	1	[MD6079m]	0.00547445	MD6079	-	Dorsal
MD6079i	8	2	41122975	G	A	Lrp1b	p.R1987C	missense	1	[MD6079i]	0.00532387	MD6079	-	Dorsal
MD6079q	8	2	41770920	A	T	Lrp1b	p.Y173N	missense	1	[MD6079q]	0.00529661	MD6079	-	Dorsal
MD6079d	8	2	41110997	C	T	Lrp1b	p.E2186K	missense	1	[MD6079d]	0.00512383	MD6079	-	Dorsal
MD6079q	8	2	40725949	G	A	Lrp1b	p.P3592S	missense	1	[MD6079q]	0.00510204	MD6079	-	Dorsal
MD6079j	8	2	41112355	C	T	Lrp1b	p.G2111S	missense	1	[MD6079j]	0.00509165	MD6079	-	Dorsal
MD6079n	8	2	41511568	C	T	Lrp1b	p.G358E	missense	1	[MD6079n]	0.00508906	MD6079	-	Dorsal
MD6079q	8	2	42323632	G	A	Lrp1b	p.P56L	missense	1	[MD6079q]	0.00503356	MD6079	-	Dorsal
MD6079o	8	2	40919169	A	C	Lrp1b	p.C2577G	missense	1	[MD6079o]	0.00494071	MD6079	-	Dorsal
MD6079p	8	2	41295486	G	T	Lrp1b	p.H1520N	missense	1	[MD6079p]	0.00488998	MD6079	-	Dorsal
MD6079m	8	2	41295465	C	T	Lrp1b	p.A1527T	missense	1	[MD6079m]	0.00487805	MD6079	-	Dorsal
MD6079g	8	2	41728717	G	A	Lrp1b	p.S229L	missense	1	[MD6079g]	0.00476947	MD6079	-	Dorsal
MD6079i	8	2	41246076	G	T	Lrp1b	p.D1741E	missense	1	[MD6079i]	0.0047259	MD6079	-	Dorsal
MD6079e	8	2	40875100	G	A	Lrp1b	p.P2905S	missense	1	[MD6079e]	0.0046729	MD6079	-	Dorsal
MD6079n	8	2	41245976	C	T	Lrp1b	p.E1775K	missense	1	[MD6079n]	0.00466853	MD6079	-	Dorsal
MD6079l	8	2	41185888	C	T	Lrp1b	p.G1914R	missense	1	[MD6079l]	0.00462107	MD6079	-	Dorsal
MD6079t	8	2	40858406	C	T	Lrp1b	p.A3141T	missense	1	[MD6079t]	0.00454029	MD6079	-	Dorsal
MD6079f	8	2	40860735	C	T	Lrp1b	p.R3053K	missense	1	[MD6079f]	0.00448934	MD6079	-	Dorsal
MD6079h	8	2	41670976	T	G	Lrp1b	p.N313T	missense	1	[MD6079h]	0.00441306	MD6079	-	Dorsal
MD6079c	8	2	41375933	C	T	Lrp1b	p.D1074N	missense	1	[MD6079c]	0.00440529	MD6079	-	Dorsal
MD6079s	8	2	40903054	G	A	Lrp1b	p.S2650L	missense	1	[MD6079s]	0.00436364	MD6079	-	Dorsal
MD6079e	8	2	41344556	C	T	Lrp1b	p.E1128K	missense	1	[MD6079e]	0.0043592	MD6079	-	Dorsal
MD6079k	8	2	41193606	G	A	Lrp1b	p.P1811L	missense	1	[MD6079k]	0.0043554	MD6079	-	Dorsal
MD6079o	8	2	40821684	G	A	Lrp1b	p.L3289F	missense	1	[MD6079o]	0.00431779	MD6079	-	Dorsal
MD6079l	8	2	41498378	A	C	Lrp1b	p.F526V	missense	1	[MD6079l]	0.00429184	MD6079	-	Dorsal
MD6079q	8	2	41468873	C	T	Lrp1b	p.E777K	missense	1	[MD6079q]	0.00414938	MD6079	-	Dorsal
MD6079q	8	2	41312571	G	A	Lrp1b	p.T1290I	missense	1	[MD6079q]	0.00411862	MD6079	-	Dorsal
MD6079p	8	2	40858444	C	T	Lrp1b	p.R3128K	missense	1	[MD6079p]	0.00411523	MD6079	-	Dorsal
MD6079j	8	2	40611458	C	T	Lrp1b	p.S4433N	missense	1	[MD6079j]	0.00387973	MD6079	-	Dorsal
MD6079q	8	2	40870347	C	T	Lrp1b	p.D2970N	missense	1	[MD6079q]	0.00337268	MD6079	-	Dorsal
MD6079o	8	2	41110940	C	T	Lrp1b	p.E2205K	missense	1	[MD6079o]	0.00323363	MD6079	-	Dorsal
MD6079t	8	2	41111105	C	T	Lrp1b	p.E2150K	missense	1	[MD6079t]	0.00321285	MD6079	-	Dorsal
MD6079t	8	2	41113019	C	T	Lrp1b	p.M2033I	missense	1	[MD6079t]	0.00264201	MD6079	-	Dorsal
MD6079f	8	2	41728656	C	T	Lrp1b	p.W249*	nonsense	1	[MD6079f]	0.0138504	MD6079	-	Dorsal
MD6079p	8	2	40679153	C	T	Lrp1b	p.W3985*	nonsense	1	[MD6079p]	0.0106007	MD6079	-	Dorsal
MD6079i	8	2	41960659	C	A	Lrp1b	p.E109*	nonsense	1	[MD6079i]	0.00832703	MD6079	-	Dorsal
MD6079h	8	2	40810729	C	T	Lrp1b	p.W3334*	nonsense	1	[MD6079h]	0.00430107	MD6079	-	Dorsal
MD6079_m00008	8	2	40725941	G	A	Lrp1b	p.C3594C	silent	2	[MD6079r, MD6079s]	0.0157713	MD6079	-	Dorsal
MD6079o	8	2	40876639	C	T	Lrp1b	p.G2855G	silent	1	[MD6079o]	0.0156522	MD6079	-	Dorsal
MD6079_m00009	8	2	41110776	T	C	Lrp1b	p.E2259E	silent	2	[MD6079n, MD6079o]	0.013818	MD6079	-	Dorsal
MD6079o	8	2	40858428	C	T	Lrp1b	p.R3133R	silent	1	[MD6079o]	0.012959	MD6079	-	Dorsal
MD6079j	8	2	41112347	C	T	Lrp1b	p.K2113K	silent	1	[MD6079j]	0.0118694	MD6079	-	Dorsal
MD6079n	8	2	40647142	C	T	Lrp1b	p.G4304G	silent	1	[MD6079n]	0.0114679	MD6079	-	Dorsal
MD6079s	8	2	41110854	T	C	Lrp1b	p.Q2233Q	silent	1	[MD6079s]	0.00828729	MD6079	-	Dorsal
MD6079k	8	2	40810734	G	A	Lrp1b	p.F3332F	silent	1	[MD6079k]	0.00784753	MD6079	-	Dorsal
MD6079r	8	2	41282224	G	A	Lrp1b	p.I1584I	silent	1	[MD6079r]	0.0065407	MD6079	-	Dorsal
MD6079e	8	2	40801411	G	A	Lrp1b	p.A3465A	silent	1	[MD6079e]	0.00615385	MD6079	-	Dorsal
MD6079e	8	2	41341839	C	T	Lrp1b	p.K1206K	silent	1	[MD6079e]	0.00603969	MD6079	-	Dorsal
MD6079f	8	2	40601542	G	A	Lrp1b	p.L4460L	silent	1	[MD6079f]	0.00572082	MD6079	-	Dorsal
MD6079p	8	2	41112298	G	A	Lrp1b	p.L2130L	silent	1	[MD6079p]	0.0056926	MD6079	-	Dorsal
MD6079f	8	2	41004657	C	T	Lrp1b	p.Q2300Q	silent	1	[MD6079f]	0.00537057	MD6079	-	Dorsal
MD6079r	8	2	40601542	G	A	Lrp1b	p.L4460L	silent	1	[MD6079r]	0.00531915	MD6079	-	Dorsal
MD6079k	8	2	41112767	C	T	Lrp1b	p.A2073A	silent	1	[MD6079k]	0.00525526	MD6079	-	Dorsal
MD6079m	8	2	40802910	C	T	Lrp1b	p.E3425E	silent	1	[MD6079m]	0.00519031	MD6079	-	Dorsal
MD6079o	8	2	40802982	G	A	Lrp1b	p.F3401F	silent	1	[MD6079o]	0.00515021	MD6079	-	Dorsal
MD6079m	8	2	40903379	A	G	Lrp1b	p.D2621D	silent	1	[MD6079m]	0.00511771	MD6079	-	Dorsal
MD6079p	8	2	41112347	C	T	Lrp1b	p.K2113K	silent	1	[MD6079p]	0.00474383	MD6079	-	Dorsal
MD6079r	8	2	41004600	G	A	Lrp1b	p.H2319H	silent	1	[MD6079r]	0.00463822	MD6079	-	Dorsal
MD6079g	8	2	41295607	C	T	Lrp1b	p.G1479G	silent	1	[MD6079g]	0.004158	MD6079	-	Dorsal
MD6079t	8	2	40702817	C	T	Lrp1b	p.K3763K	silent	1	[MD6079t]	0.00411523	MD6079	-	Dorsal
MD6079r	8	2	40663673	A	G	Lrp1b	p.L4153L	silent	1	[MD6079r]	0.00408497	MD6079	-	Dorsal
MD6079q	8	2	41341824	T	A	Lrp1b	p.T1211T	silent	1	[MD6079q]	0.00407166	MD6079	-	Dorsal
MD6079e	8	2	41188832	C	T	Lrp1b	p.K1869K	silent	1	[MD6079e]	0.00399042	MD6079	-	Dorsal
MD6079m	8	2	40903104	G	A	Lrp1b	p.F2633F	silent	1	[MD6079m]	0.00375587	MD6079	-	Dorsal
MD6079t	8	2	41110905	C	T	Lrp1b	p.E2216E	silent	1	[MD6079t]	0.00349162	MD6079	-	Dorsal
MD6079g	8	2	40742861	C	T	Lrp1b	p.Q3513Q	silent	1	[MD6079g]	0.00338123	MD6079	-	Dorsal
MD6079g	8	2	40629696	C	T	Lrp1b	p.K4386K	silent	1	[MD6079g]	0.00297619	MD6079	-	Dorsal
MD6079m	8	2	40661583	G	A	Lrp1b	p.?	splice_region	1	[MD6079m]	0.0122951	MD6079	-	Dorsal
MD6079r	8	2	40597080	G	A	Lrp1b	p.?	splice_region	1	[MD6079r]	0.0105263	MD6079	-	Dorsal
MD6079s	8	2	41193530	G	A	Lrp1b	p.?	splice_region	1	[MD6079s]	0.0102564	MD6079	-	Dorsal
MD6079r	8	2	40597081	G	T	Lrp1b	p.?	splice_region	1	[MD6079r]	0.00968992	MD6079	-	Dorsal
MD6079r	8	2	40821744	A	T	Lrp1b	p.?	splice_region	1	[MD6079r]	0.00741962	MD6079	-	Dorsal
MD6079n	8	2	41670891	A	T	Lrp1b	p.?	splice_region	1	[MD6079n]	0.00564175	MD6079	-	Dorsal
MD6079n	8	2	40810769	T	A	Lrp1b	p.?	splice_region	1	[MD6079n]	0.00481348	MD6079	-	Dorsal
MD6079m	8	2	42323725	G	A	Lrp1b	p.?	splice_region	1	[MD6079m]	0.00459242	MD6079	-	Dorsal
MD6079s	8	2	41123743	A	C	Lrp1b	p.?	splice_region	1	[MD6079s]	0.00440917	MD6079	-	Dorsal
MD6079n	8	4	148465894	C	G	Mtor	p.P669R	missense	1	[MD6079n]	0.0115681	MD6079	-	Dorsal
MD6079e	8	4	148486058	T	G	Mtor	p.F1191V	missense	1	[MD6079e]	0.0105364	MD6079	-	Dorsal
MD6079r	8	4	148538759	T	C	Mtor	p.L2022P	missense	1	[MD6079r]	0.00764656	MD6079	-	Dorsal
MD6079o	8	4	148464482	C	T	Mtor	p.P574L	missense	1	[MD6079o]	0.00763359	MD6079	-	Dorsal
MD6079q	8	4	148472040	C	T	Mtor	p.T969I	missense	1	[MD6079q]	0.00617284	MD6079	-	Dorsal
MD6079g	8	4	148462816	C	T	Mtor	p.H419Y	missense	1	[MD6079g]	0.00492126	MD6079	-	Dorsal
MD6079n	8	4	148537404	C	T	Mtor	p.Q1886*	nonsense	1	[MD6079n]	0.00367309	MD6079	-	Dorsal
MD6079m	8	4	148544517	C	T	Mtor	p.L2209L	silent	1	[MD6079m]	0.0123023	MD6079	-	Dorsal
MD6079o	8	4	148536739	C	T	Mtor	p.L1865L	silent	1	[MD6079o]	0.00981767	MD6079	-	Dorsal
MD6079q	8	4	148472041	C	A	Mtor	p.T969T	silent	1	[MD6079q]	0.00715015	MD6079	-	Dorsal
MD6079p	8	11	79384178	C	G	Nf1	p.P22A	missense	1	[MD6079p]	0.00888099	MD6079	-	Dorsal
MD6079n	8	11	79548714	C	T	Nf1	p.L2251F	missense	1	[MD6079n]	0.00660308	MD6079	-	Dorsal
MD6079f	8	11	79548522	G	A	Nf1	p.E2233K	missense	1	[MD6079f]	0.00635425	MD6079	-	Dorsal
MD6079q	8	11	79551001	CC	TT	Nf1	p.P2312L	missense	1	[MD6079q]	0.00604269	MD6079	2312|2312	Dorsal
MD6079l	8	11	79390351	C	T	Nf1	p.S144F	missense	1	[MD6079l]	0.00562852	MD6079	-	Dorsal
MD6079i	8	11	79537061	G	A	Nf1	p.R1848Q	missense	1	[MD6079i]	0.00521609	MD6079	-	Dorsal
MD6079e	8	11	79556761	C	T	Nf1	p.L2464F	missense	1	[MD6079e]	0.00513699	MD6079	-	Dorsal
MD6079n	8	11	79384242	T	C	Nf1	p.L43P	missense	1	[MD6079n]	0.00430725	MD6079	-	Dorsal
MD6079s	8	11	79540421	C	T	Nf1	p.P1903S	missense	1	[MD6079s]	0.00425532	MD6079	-	Dorsal
MD6079r	8	11	79458857	C	T	Nf1	p.S1356F	missense	1	[MD6079r]	0.00413223	MD6079	-	Dorsal
MD6079r	8	11	79418609	C	T	Nf1	p.R440C	missense	1	[MD6079r]	0.00407925	MD6079	-	Dorsal
MD6079m	8	11	79443950	G	T	Nf1	p.S866I	missense	1	[MD6079m]	0.0035461	MD6079	-	Dorsal
MD6079o	8	11	79535894	C	T	Nf1	p.I1711I	silent	1	[MD6079o]	0.0239868	MD6079	-	Dorsal
MD6079n	8	11	79578395	G	A	Nf1	p.*2842*	silent	1	[MD6079n]	0.0205714	MD6079	-	Dorsal
MD6079n	8	11	79453916	C	T	Nf1	p.L1276L	silent	1	[MD6079n]	0.0189825	MD6079	-	Dorsal
MD6079j	8	11	79548749	T	C	Nf1	p.S2262S	silent	1	[MD6079j]	0.010566	MD6079	-	Dorsal
MD6079m	8	11	79551017	C	T	Nf1	p.L2317L	silent	1	[MD6079m]	0.00892857	MD6079	-	Dorsal
MD6079p	8	11	79471441	C	T	Nf1	p.F1481F	silent	1	[MD6079p]	0.00775194	MD6079	-	Dorsal
MD6079q	8	11	79411633	T	A	Nf1	p.I342I	silent	1	[MD6079q]	0.00665004	MD6079	-	Dorsal
MD6079s	8	11	79564906	C	T	Nf1	p.P2568P	silent	1	[MD6079s]	0.00613968	MD6079	-	Dorsal
MD6079h	8	11	79547174	C	G	Nf1	p.S2119S	silent	1	[MD6079h]	0.00608365	MD6079	-	Dorsal
MD6079k	8	11	79475779	G	A	Nf1	p.Q1579Q	silent	1	[MD6079k]	0.00581395	MD6079	-	Dorsal
MD6079n	8	11	79547150	C	T	Nf1	p.F2111F	silent	1	[MD6079n]	0.00450789	MD6079	-	Dorsal
MD6079i	8	11	79443888	C	T	Nf1	p.F845F	silent	1	[MD6079i]	0.00441696	MD6079	-	Dorsal
MD6079o	8	11	79443933	T	A	Nf1	p.S860S	silent	1	[MD6079o]	0.0043592	MD6079	-	Dorsal
MD6079f	8	11	79454197	T	A	Nf1	p.P1325P	silent	1	[MD6079f]	0.0039032	MD6079	-	Dorsal
MD6079n	8	11	79440840	C	T	Nf1	p.?	splice_region	1	[MD6079n]	0.0201005	MD6079	-	Dorsal
MD6079l	8	11	79468709	C	T	Nf1	p.?	splice_region	1	[MD6079l]	0.00749465	MD6079	-	Dorsal
MD6079o	8	11	79418546	C	T	Nf1	p.?	splice_region	1	[MD6079o]	0.00541028	MD6079	-	Dorsal
MD6079p	8	11	4848886	C	T	Nf2	p.E34K	missense	1	[MD6079p]	0.0124031	MD6079	-	Dorsal
MD6079p	8	11	4848887	C	T	Nf2	p.M33I	missense	1	[MD6079p]	0.0122137	MD6079	-	Dorsal
MD6079e	8	11	4794501	G	A	Nf2	p.H304Y	missense	1	[MD6079e]	0.00961539	MD6079	-	Dorsal
MD6079d	8	11	4799955	A	G	Nf2	p.L239P	missense	1	[MD6079d]	0.00699301	MD6079	-	Dorsal
MD6079l	8	11	4816126	G	A	Nf2	p.P135S	missense	1	[MD6079l]	0.00515464	MD6079	-	Dorsal
MD6079q	8	11	4794467	G	A	Nf2	p.S315F	missense	1	[MD6079q]	0.00488599	MD6079	-	Dorsal
MD6079_m00004	8	2	26480307	G	A	Notch1	p.P391L	missense	4	[MD6079c, MD6079d, MD6079h, MD6079j]	0.0450931	MD6079	-	Dorsal
MD6079_m00007	8	2	26480307	G	A	Notch1	p.P391L	missense	4	[MD6079m, MD6079n, MD6079p, MD6079r]	0.0422412	MD6079	-	Dorsal
MD6079_m00005	8	2	26481006	G	A	Notch1	p.S356F	missense	2	[MD6079f, MD6079g]	0.0251586	MD6079	-	Dorsal
MD6079s	8	2	26479919	C	T	Notch1	p.A465T	missense	1	[MD6079s]	0.0171326	MD6079	-	Dorsal
MD6079n	8	2	26478235	A	G	Notch1	p.C580R	missense	1	[MD6079n]	0.0169492	MD6079	-	Dorsal
MD6079l	8	2	26480009	A	G	Notch1	p.S435P	missense	1	[MD6079l]	0.0145251	MD6079	-	Dorsal
MD6079n	8	2	26479954	A	C	Notch1	p.V453G	missense	1	[MD6079n]	0.010582	MD6079	-	Dorsal
MD6079o	8	2	26468568	G	A	Notch1	p.P1417L	missense	1	[MD6079o]	0.00935454	MD6079	-	Dorsal
MD6079e	8	2	26479950	AT	TA	Notch1	p.N454I	missense	1	[MD6079e]	0.00921672	MD6079	454|454	Dorsal
MD6079n	8	2	26478615	C	A	Notch1	p.C554F	missense	1	[MD6079n]	0.00895522	MD6079	-	Dorsal
MD6079f	8	2	26471302	G	A	Notch1	p.L1059F	missense	1	[MD6079f]	0.00865052	MD6079	-	Dorsal
MD6079k	8	2	26479906	T	C	Notch1	p.D469G	missense	1	[MD6079k]	0.00793651	MD6079	-	Dorsal
MD6079q	8	2	26480048	G	A	Notch1	p.P422S	missense	1	[MD6079q]	0.00782269	MD6079	-	Dorsal
MD6079q	8	2	26472790	G	A	Notch1	p.T988I	missense	1	[MD6079q]	0.00740741	MD6079	-	Dorsal
MD6079o	8	2	26463985	T	A	Notch1	p.I1877F	missense	1	[MD6079o]	0.00739827	MD6079	-	Dorsal
MD6079i	8	2	26465426	G	A	Notch1	p.P1760S	missense	1	[MD6079i]	0.00717703	MD6079	-	Dorsal
MD6079h	8	2	26480308	G	A	Notch1	p.P391S	missense	1	[MD6079h]	0.00700117	MD6079	-	Dorsal
MD6079m	8	2	26480325	G	A	Notch1	p.S385F	missense	1	[MD6079m]	0.00691563	MD6079	-	Dorsal
MD6079l	8	2	26480042	C	T	Notch1	p.E424K	missense	1	[MD6079l]	0.00673854	MD6079	-	Dorsal
MD6079r	8	2	26481016	G	A	Notch1	p.R353C	missense	1	[MD6079r]	0.00655308	MD6079	-	Dorsal
MD6079e	8	2	26463736	A	T	Notch1	p.S1960T	missense	1	[MD6079e]	0.00651163	MD6079	-	Dorsal
MD6079m	8	2	26478121	A	G	Notch1	p.C618R	missense	1	[MD6079m]	0.0059453	MD6079	-	Dorsal
MD6079n	8	2	26468340	G	A	Notch1	p.S1493F	missense	1	[MD6079n]	0.00473934	MD6079	-	Dorsal
MD6079m	8	2	26481141	GT	AA	Notch1	p.T311F	missense	1	[MD6079m]	0.00441994	MD6079	311|311	Dorsal
MD6079t	8	2	26463912	G	A	Notch1	p.S1901F	missense	1	[MD6079t]	0.00409836	MD6079	-	Dorsal
MD6079f	8	2	26481205	G	A	Notch1	p.Q290*	nonsense	1	[MD6079f]	0.0059453	MD6079	-	Dorsal
MD6079f	8	2	26484314	G	A	Notch1	p.T232T	silent	1	[MD6079f]	0.0257937	MD6079	-	Dorsal
MD6079n	8	2	26485235	G	A	Notch1	p.L119L	silent	1	[MD6079n]	0.0104895	MD6079	-	Dorsal
MD6079o	8	2	26481623	G	A	Notch1	p.A271A	silent	1	[MD6079o]	0.01	MD6079	-	Dorsal
MD6079o	8	2	26478205	G	A	Notch1	p.L590L	silent	1	[MD6079o]	0.00978261	MD6079	-	Dorsal
MD6079m	8	2	26472948	G	A	Notch1	p.P935P	silent	1	[MD6079m]	0.00842359	MD6079	-	Dorsal
MD6079n	8	2	26460433	G	A	Notch1	p.L2232L	silent	1	[MD6079n]	0.00725514	MD6079	-	Dorsal
MD6079l	8	2	26477051	A	G	Notch1	p.T701T	silent	1	[MD6079l]	0.00553097	MD6079	-	Dorsal
MD6079s	8	3	98121963	C	T	Notch2	p.P1014L	missense	1	[MD6079s]	0.0209864	MD6079	-	Dorsal
MD6079o	8	3	98116775	C	T	Notch2	p.P852S	missense	1	[MD6079o]	0.0139494	MD6079	-	Dorsal
MD6079r	8	3	98146561	C	T	Notch2	p.S2180L	missense	1	[MD6079r]	0.0102157	MD6079	-	Dorsal
MD6079n	8	3	98137595	C	T	Notch2	p.P1611L	missense	1	[MD6079n]	0.00992556	MD6079	-	Dorsal
MD6079p	8	3	98100325	C	T	Notch2	p.P464S	missense	1	[MD6079p]	0.00841121	MD6079	-	Dorsal
MD6079k	8	3	98121963	C	T	Notch2	p.P1014L	missense	1	[MD6079k]	0.00685602	MD6079	-	Dorsal
MD6079m	8	3	98142920	C	T	Notch2	p.S1837F	missense	1	[MD6079m]	0.00684931	MD6079	-	Dorsal
MD6079r	8	3	98135561	A	T	Notch2	p.Y1414F	missense	1	[MD6079r]	0.0055991	MD6079	-	Dorsal
MD6079g	8	3	98104511	C	T	Notch2	p.P615L	missense	1	[MD6079g]	0.00519031	MD6079	-	Dorsal
MD6079m	8	3	98099496	C	T	Notch2	p.P394L	missense	1	[MD6079m]	0.00464576	MD6079	-	Dorsal
MD6079p	8	3	98138520	C	T	Notch2	p.S1667F	missense	1	[MD6079p]	0.003996	MD6079	-	Dorsal
MD6079o	8	3	98120749	C	A	Notch2	p.S925S	silent	1	[MD6079o]	0.0144628	MD6079	-	Dorsal
MD6079t	8	3	98146838	C	T	Notch2	p.V2272V	silent	1	[MD6079t]	0.00791296	MD6079	-	Dorsal
MD6079r	8	3	98138787	C	T	Notch2	p.T1718T	silent	1	[MD6079r]	0.00742574	MD6079	-	Dorsal
MD6079t	8	3	98147156	C	T	Notch2	p.F2378F	silent	1	[MD6079t]	0.00530974	MD6079	-	Dorsal
MD6079s	8	3	98135511	C	T	Notch2	p.H1397H	silent	1	[MD6079s]	0.00507614	MD6079	-	Dorsal
MD6079p	8	3	98123819	C	T	Notch2	p.H1086H	silent	1	[MD6079p]	0.00426258	MD6079	-	Dorsal
MD6079i	8	3	98146625	T	G	Notch2	p.S2201S	silent	1	[MD6079i]	0.00417711	MD6079	-	Dorsal
MD6079p	8	17	32158983	C	G	Notch3	p.?	ess_splice	1	[MD6079p]	0.0216837	MD6079	-	Dorsal
MD6079m	8	17	32135435	G	A	Notch3	p.P1772L	missense	1	[MD6079m]	0.00810373	MD6079	-	Dorsal
MD6079f	8	17	32144773	G	A	Notch3	p.P1131L	missense	1	[MD6079f]	0.00769231	MD6079	-	Dorsal
MD6079t	8	17	32154367	T	A	Notch3	p.N519I	missense	1	[MD6079t]	0.00628272	MD6079	-	Dorsal
MD6079p	8	17	32144831	G	A	Notch3	p.P1112S	missense	1	[MD6079p]	0.00615385	MD6079	-	Dorsal
MD6079e	8	17	32144531	AG	TA	Notch3	p.L1186*	nonsense	1	[MD6079e]	0.00964001	MD6079	1186|1186	Dorsal
MD6079m	8	17	32122270	G	A	Notch3	p.P2169P	silent	1	[MD6079m]	0.012474	MD6079	-	Dorsal
MD6079e	8	17	32135542	C	T	Notch3	p.E1736E	silent	1	[MD6079e]	0.0102433	MD6079	-	Dorsal
MD6079j	8	17	32158486	G	A	Notch3	p.S205S	silent	1	[MD6079j]	0.0100182	MD6079	-	Dorsal
MD6079l	8	17	32122500	G	A	Notch3	p.L2093L	silent	1	[MD6079l]	0.00763359	MD6079	-	Dorsal
MD6079t	8	17	32158868	G	A	Notch3	p.F105F	silent	1	[MD6079t]	0.0070922	MD6079	-	Dorsal
MD6079e	8	17	32158663	G	A	Notch3	p.A146A	silent	1	[MD6079e]	0.00623053	MD6079	-	Dorsal
MD6079m	8	17	32154859	G	A	Notch3	p.?	splice_region	1	[MD6079m]	0.00669643	MD6079	-	Dorsal
MD6079f	8	17	34568410	G	A	Notch4	p.D311N	missense	1	[MD6079f]	0.0274136	MD6079	-	Dorsal
MD6079m	8	17	34575145	C	T	Notch4	p.H699Y	missense	1	[MD6079m]	0.00637755	MD6079	-	Dorsal
MD6079m	8	17	34583462	G	A	Notch4	p.D1286N	missense	1	[MD6079m]	0.00468384	MD6079	-	Dorsal
MD6079l	8	17	34568184	G	A	Notch4	p.E271K	missense	1	[MD6079l]	0.00447227	MD6079	-	Dorsal
MD6079f	8	17	34581144	C	T	Notch4	p.F1026F	silent	1	[MD6079f]	0.0136364	MD6079	-	Dorsal
MD6079k	8	17	34568592	G	A	Notch4	p.V371V	silent	1	[MD6079k]	0.00959693	MD6079	-	Dorsal
MD6079c	8	17	34584596	G	A	Notch4	p.R1496R	silent	1	[MD6079c]	0.00629921	MD6079	-	Dorsal
MD6079f	8	17	34582437	C	T	Notch4	p.S1086S	silent	1	[MD6079f]	0.00593472	MD6079	-	Dorsal
MD6079s	8	17	34584777	C	T	Notch4	p.?	splice_region	1	[MD6079s]	0.00835073	MD6079	-	Dorsal
MD6079g	8	17	34571857	G	A	Notch4	p.?	splice_region	1	[MD6079g]	0.00477327	MD6079	-	Dorsal
MD6079s	8	17	34571853	G	T	Notch4	p.?	splice_region	1	[MD6079s]	0.00465116	MD6079	-	Dorsal
MD6079p	8	3	32439798	C	T	Pik3ca	p.T303I	missense	1	[MD6079p]	0.0213864	MD6079	-	Dorsal
MD6079n	8	3	32443672	C	T	Pik3ca	p.P449S	missense	1	[MD6079n]	0.0145396	MD6079	-	Dorsal
MD6079r	8	3	32437165	C	T	Pik3ca	p.P134S	missense	1	[MD6079r]	0.00676819	MD6079	-	Dorsal
MD6079o	8	3	32462625	C	T	Pik3ca	p.L1001F	missense	1	[MD6079o]	0.00621118	MD6079	-	Dorsal
MD6079o	8	3	32440651	C	T	Pik3ca	p.H362Y	missense	1	[MD6079o]	0.00483676	MD6079	-	Dorsal
MD6079k	8	3	32462615	C	T	Pik3ca	p.L997L	silent	1	[MD6079k]	0.00716561	MD6079	-	Dorsal
MD6079l	8	3	32450292	C	T	Pik3ca	p.L648L	silent	1	[MD6079l]	0.00661001	MD6079	-	Dorsal
MD6079o	8	3	32436415	C	T	Pik3ca	p.F70F	silent	1	[MD6079o]	0.00576132	MD6079	-	Dorsal
MD6079n	8	13	63542283	A	-	Ptch1	p.L352fs*1	frameshift	1	[MD6079n]	0.00466418	MD6079	-	Dorsal
MD6079h	8	13	63523244	G	A	Ptch1	p.P961L	missense	1	[MD6079h]	0.01	MD6079	-	Dorsal
MD6079q	8	13	63533535	G	A	Ptch1	p.S646F	missense	1	[MD6079q]	0.00954654	MD6079	-	Dorsal
MD6079t	8	13	63513778	G	A	Ptch1	p.P1182L	missense	1	[MD6079t]	0.00866337	MD6079	-	Dorsal
MD6079k	8	13	63533313	G	A	Ptch1	p.S720L	missense	1	[MD6079k]	0.00723982	MD6079	-	Dorsal
MD6079r	8	13	63532701	G	A	Ptch1	p.S785F	missense	1	[MD6079r]	0.00723684	MD6079	-	Dorsal
MD6079n	8	13	63533316	G	A	Ptch1	p.S719F	missense	1	[MD6079n]	0.006917	MD6079	-	Dorsal
MD6079r	8	13	63533313	G	A	Ptch1	p.S720L	missense	1	[MD6079r]	0.00610376	MD6079	-	Dorsal
MD6079l	8	13	63543659	A	C	Ptch1	p.F245C	missense	1	[MD6079l]	0.00485437	MD6079	-	Dorsal
MD6079d	8	13	63533448	G	A	Ptch1	p.P675L	missense	1	[MD6079d]	0.00426621	MD6079	-	Dorsal
MD6079n	8	13	63541166	G	A	Ptch1	p.Y432Y	silent	1	[MD6079n]	0.0165209	MD6079	-	Dorsal
MD6079n	8	13	63541165	G	A	Ptch1	p.L433L	silent	1	[MD6079n]	0.0136986	MD6079	-	Dorsal
MD6079k	8	13	63540826	G	A	Ptch1	p.A439A	silent	1	[MD6079k]	0.00817757	MD6079	-	Dorsal
MD6079r	8	13	63533375	G	A	Ptch1	p.S699S	silent	1	[MD6079r]	0.00767544	MD6079	-	Dorsal
MD6079m	8	13	63513630	C	T	Ptch1	p.Q1231Q	silent	1	[MD6079m]	0.00633914	MD6079	-	Dorsal
MD6079n	8	19	32817919	T	C	Pten	p.L295L	silent	1	[MD6079n]	0.00371747	MD6079	-	Dorsal
MD6079k	8	19	32819834	T	G	Pten	p.?	splice_region	1	[MD6079k]	0.00993378	MD6079	-	Dorsal
MD6079s	8	14	73273733	G	A	Rb1	p.S312F	missense	1	[MD6079s]	0.00544959	MD6079	-	Dorsal
MD6079o	8	14	73211673	G	A	Rb1	p.I672I	silent	1	[MD6079o]	0.00953895	MD6079	-	Dorsal
MD6079j	8	14	73264362	GG	AA	Rb1	p.(=)	silent	1	[MD6079j]	0.00857497	MD6079	Trans-codon 471|470	Dorsal
MD6079f	8	14	73264336	A	G	Rb1	p.S479S	silent	1	[MD6079f]	0.00700935	MD6079	-	Dorsal
MD6079e	8	14	73288753	A	G	Rb1	p.?	splice_region	1	[MD6079e]	0.0155039	MD6079	-	Dorsal
MD6079e	8	14	73262735	A	T	Rb1	p.?	splice_region	1	[MD6079e]	0.00754717	MD6079	-	Dorsal
MD6079_m00001	8	10	52154889	G	A	Ros1	p.S561F	missense	2	[MD6079p, MD6079s]	0.0134339	MD6079	-	Dorsal
MD6079n	8	10	52166242	C	T	Ros1	p.E205K	missense	1	[MD6079n]	0.0120664	MD6079	-	Dorsal
MD6079n	8	10	52166235	GC	TT	Ros1	p.A207K	missense	1	[MD6079n]	0.0116963	MD6079	207|207	Dorsal
MD6079p	8	10	52091050	T	G	Ros1	p.N1708T	missense	1	[MD6079p]	0.00786164	MD6079	-	Dorsal
MD6079j	8	10	52154970	G	A	Ros1	p.S534F	missense	1	[MD6079j]	0.00697134	MD6079	-	Dorsal
MD6079s	8	10	52154788	C	T	Ros1	p.G595R	missense	1	[MD6079s]	0.00597372	MD6079	-	Dorsal
MD6079n	8	10	52090972	G	A	Ros1	p.S1734F	missense	1	[MD6079n]	0.00582363	MD6079	-	Dorsal
MD6079h	8	10	52124084	G	A	Ros1	p.S1136F	missense	1	[MD6079h]	0.0056338	MD6079	-	Dorsal
MD6079f	8	10	52166079	T	C	Ros1	p.Q259R	missense	1	[MD6079f]	0.00547645	MD6079	-	Dorsal
MD6079m	8	10	52075943	A	G	Ros1	p.L1930P	missense	1	[MD6079m]	0.00525762	MD6079	-	Dorsal
MD6079d	8	10	52100085	C	T	Ros1	p.M1520I	missense	1	[MD6079d]	0.00525394	MD6079	-	Dorsal
MD6079s	8	10	52098807	C	T	Ros1	p.E1582K	missense	1	[MD6079s]	0.00518903	MD6079	-	Dorsal
MD6079p	8	10	52170071	C	T	Ros1	p.G121E	missense	1	[MD6079p]	0.00480384	MD6079	-	Dorsal
MD6079c	8	10	52046051	G	A	Ros1	p.L2330F	missense	1	[MD6079c]	0.00448833	MD6079	-	Dorsal
MD6079e	8	10	52129010	G	C	Ros1	p.L964V	missense	1	[MD6079e]	0.00444939	MD6079	-	Dorsal
MD6079m	8	10	52120820	G	A	Ros1	p.S1273F	missense	1	[MD6079m]	0.00436205	MD6079	-	Dorsal
MD6079n	8	10	52072089	G	A	Ros1	p.L2027F	missense	1	[MD6079n]	0.00400962	MD6079	-	Dorsal
MD6079i	8	10	52130968	C	T	Ros1	p.D835N	missense	1	[MD6079i]	0.00390016	MD6079	-	Dorsal
MD6079s	8	10	52066325	C	T	Ros1	p.E2101K	missense	1	[MD6079s]	0.00326531	MD6079	-	Dorsal
MD6079k	8	10	52194891	C	T	Ros1	p.W22*	nonsense	1	[MD6079k]	0.00812348	MD6079	-	Dorsal
MD6079n	8	10	52066298	T	A	Ros1	p.K2110*	nonsense	1	[MD6079n]	0.00425532	MD6079	-	Dorsal
MD6079n	8	10	52143256	C	T	Ros1	p.K761K	silent	1	[MD6079n]	0.0114449	MD6079	-	Dorsal
MD6079m	8	10	52046226	G	A	Ros1	p.A2271A	silent	1	[MD6079m]	0.0107914	MD6079	-	Dorsal
MD6079s	8	10	52072063	C	T	Ros1	p.R2035R	silent	1	[MD6079s]	0.0107794	MD6079	-	Dorsal
MD6079r	8	10	52115974	C	T	Ros1	p.K1405K	silent	1	[MD6079r]	0.00989283	MD6079	-	Dorsal
MD6079f	8	10	52118310	C	T	Ros1	p.K1312K	silent	1	[MD6079f]	0.00834598	MD6079	-	Dorsal
MD6079k	8	10	52050881	G	A	Ros1	p.G2235G	silent	1	[MD6079k]	0.00818833	MD6079	-	Dorsal
MD6079j	8	10	52115920	G	A	Ros1	p.I1423I	silent	1	[MD6079j]	0.00626959	MD6079	-	Dorsal
MD6079m	8	10	52145821	G	A	Ros1	p.V643V	silent	1	[MD6079m]	0.00590319	MD6079	-	Dorsal
MD6079r	8	10	52115953	A	G	Ros1	p.L1412L	silent	1	[MD6079r]	0.00584307	MD6079	-	Dorsal
MD6079h	8	10	52072140	G	A	Ros1	p.L2010L	silent	1	[MD6079h]	0.00570033	MD6079	-	Dorsal
MD6079l	8	10	52046259	C	T	Ros1	p.K2260K	silent	1	[MD6079l]	0.00547945	MD6079	-	Dorsal
MD6079i	8	10	52046115	G	A	Ros1	p.F2308F	silent	1	[MD6079i]	0.0051395	MD6079	-	Dorsal
MD6079s	8	10	52064805	G	A	Ros1	p.S2139S	silent	1	[MD6079s]	0.00469043	MD6079	-	Dorsal
MD6079h	8	10	52050962	A	G	Ros1	p.L2208L	silent	1	[MD6079h]	0.004095	MD6079	-	Dorsal
MD6079r	8	10	52163878	G	A	Ros1	p.?	splice_region	1	[MD6079r]	0.00979592	MD6079	-	Dorsal
MD6079n	8	10	52051040	G	A	Ros1	p.?	splice_region	1	[MD6079n]	0.00793651	MD6079	-	Dorsal
MD6079o	8	18	73649798	G	T	Smad4	p.P355H	missense	1	[MD6079o]	0.00608696	MD6079	-	Dorsal
MD6079r	8	9	21701180	C	T	Smarca4	p.R1591W	missense	1	[MD6079r]	0.0120192	MD6079	-	Dorsal
MD6079f	8	9	21634861	CC	TT	Smarca4	p.P112F	missense	1	[MD6079f]	0.00985753	MD6079	112|112	Dorsal
MD6079f	8	9	21673177	C	A	Smarca4	p.L1075I	missense	1	[MD6079f]	0.00840336	MD6079	-	Dorsal
MD6079h	8	9	21635560	C	T	Smarca4	p.S127F	missense	1	[MD6079h]	0.00613497	MD6079	-	Dorsal
MD6079o	8	9	21665865	C	T	Smarca4	p.I869I	silent	1	[MD6079o]	0.00994475	MD6079	-	Dorsal
MD6079h	8	9	21667348	C	T	Smarca4	p.F933F	silent	1	[MD6079h]	0.005386	MD6079	-	Dorsal
MD6079m	8	9	21639311	C	T	Smarca4	p.L447L	silent	1	[MD6079m]	0.005291	MD6079	-	Dorsal
MD6079q	8	9	21660762	C	T	Smarca4	p.L777L	silent	1	[MD6079q]	0.00507185	MD6079	-	Dorsal
MD6079i	8	9	21673230	C	T	Smarca4	p.L1092L	silent	1	[MD6079i]	0.00428878	MD6079	-	Dorsal
MD6079n	8	6	29754523	T	C	Smo	p.F251L	missense	1	[MD6079n]	0.00763359	MD6079	-	Dorsal
MD6079f	8	6	29757270	C	T	Smo	p.F461F	silent	1	[MD6079f]	0.00413907	MD6079	-	Dorsal
MD6079n	8	11	100783179	C	T	Stat5b	p.D760N	missense	1	[MD6079n]	0.012464	MD6079	-	Dorsal
MD6079m	8	11	100796686	G	A	Stat5b	p.L397L	silent	1	[MD6079m]	0.00661521	MD6079	-	Dorsal
MD6079n	8	11	100796651	G	A	Stat5b	p.A408A	silent	1	[MD6079n]	0.00474834	MD6079	-	Dorsal
MD6079s	8	11	100798731	G	A	Stat5b	p.?	splice_region	1	[MD6079s]	0.00943396	MD6079	-	Dorsal
MD6079s	8	13	73627604	T	C	Tert	p.L158P	missense	1	[MD6079s]	0.0156413	MD6079	-	Dorsal
MD6079n	8	13	73644379	C	T	Tert	p.P922S	missense	1	[MD6079n]	0.0136476	MD6079	-	Dorsal
MD6079r	8	13	73628221	AG	GA	Tert	p.R364E	missense	1	[MD6079r]	0.00609963	MD6079	364|364	Dorsal
MD6079t	8	13	73628020	G	A	Tert	p.D297N	missense	1	[MD6079t]	0.00593032	MD6079	-	Dorsal
MD6079t	8	13	73627649	C	T	Tert	p.S173F	missense	1	[MD6079t]	0.0058309	MD6079	-	Dorsal
MD6079m	8	13	73636429	C	T	Tert	p.L665F	missense	1	[MD6079m]	0.00442478	MD6079	-	Dorsal
MD6079p	8	13	73642417	C	T	Tert	p.Q872*	nonsense	1	[MD6079p]	0.00351185	MD6079	-	Dorsal
MD6079j	8	13	73627362	G	A	Tert	p.L77L	silent	1	[MD6079j]	0.0108578	MD6079	-	Dorsal
MD6079e	8	3	133481401	C	T	Tet2	p.R1089K	missense	1	[MD6079e]	0.0113101	MD6079	-	Dorsal
MD6079h	8	3	133486364	G	A	Tet2	p.P770S	missense	1	[MD6079h]	0.00662739	MD6079	-	Dorsal
MD6079l	8	3	133466879	G	A	Tet2	p.P1866L	missense	1	[MD6079l]	0.0061082	MD6079	-	Dorsal
MD6079o	8	3	133467635	G	A	Tet2	p.P1614L	missense	1	[MD6079o]	0.00588668	MD6079	-	Dorsal
MD6079l	8	3	133487510	G	A	Tet2	p.L388F	missense	1	[MD6079l]	0.0056899	MD6079	-	Dorsal
MD6079h	8	3	133468001	G	A	Tet2	p.S1492F	missense	1	[MD6079h]	0.00456621	MD6079	-	Dorsal
MD6079p	8	3	133469525	C	T	Tet2	p.E1346K	missense	1	[MD6079p]	0.00373413	MD6079	-	Dorsal
MD6079e	8	3	133467890	G	A	Tet2	p.S1529F	missense	1	[MD6079e]	0.00361011	MD6079	-	Dorsal
MD6079o	8	3	133487699	G	A	Tet2	p.Q325*	nonsense	1	[MD6079o]	0.00472441	MD6079	-	Dorsal
MD6079s	8	3	133467844	G	A	Tet2	p.P1544P	silent	1	[MD6079s]	0.00730412	MD6079	-	Dorsal
MD6079n	8	3	133486224	G	A	Tet2	p.F816F	silent	1	[MD6079n]	0.0042796	MD6079	-	Dorsal
MD6079r	8	3	133488306	G	A	Tet2	p.I122I	silent	1	[MD6079r]	0.00325521	MD6079	-	Dorsal
MD6079o	8	3	133487319	G	C	Tet2	p.P451P	silent	1	[MD6079o]	0.00314713	MD6079	-	Dorsal
MD6079f	8	3	133471484	G	A	Tet2	p.?	splice_region	1	[MD6079f]	0.0205033	MD6079	-	Dorsal
MD6079t	8	4	47396484	C	T	Tgfbr1	p.S235F	missense	1	[MD6079t]	0.0035482	MD6079	-	Dorsal
MD6079n	8	9	116109701	A	T	Tgfbr2	p.S378T	missense	1	[MD6079n]	0.0156827	MD6079	-	Dorsal
MD6079p	8	9	116109564	G	A	Tgfbr2	p.F423F	silent	1	[MD6079p]	0.00819672	MD6079	-	Dorsal
MD6079r	8	11	69590676	C	-	Trp53	p.F335fs*7	frameshift	1	[MD6079r]	0.00337838	MD6079	-	Dorsal
MD6079_m00005	8	11	69589607	C	T	Trp53	p.R270C	missense	3	[MD6079o, MD6079p, MD6079s]	0.130055	MD6079	-	Dorsal
MD6079_m00006	8	11	69589623	C	T	Trp53	p.P275L	missense	2	[MD6079n, MD6079s]	0.0620548	MD6079	-	Dorsal
MD6079_m00003	8	11	69588442	C	T	Trp53	p.P149S	missense	2	[MD6079f, MD6079j]	0.03246	MD6079	-	Dorsal
MD6079o	8	11	69588703	C	T	Trp53	p.R210C	missense	1	[MD6079o]	0.0226629	MD6079	-	Dorsal
MD6079e	8	11	69589622	C	T	Trp53	p.P275S	missense	1	[MD6079e]	0.0183861	MD6079	-	Dorsal
MD6079f	8	11	69588703	C	T	Trp53	p.R210C	missense	1	[MD6079f]	0.0177515	MD6079	-	Dorsal
MD6079e	8	11	69588703	C	T	Trp53	p.R210C	missense	1	[MD6079e]	0.0172555	MD6079	-	Dorsal
MD6079p	8	11	69588380	A	T	Trp53	p.N128I	missense	1	[MD6079p]	0.0165563	MD6079	-	Dorsal
MD6079n	8	11	69589217	C	T	Trp53	p.P247L	missense	1	[MD6079n]	0.0152009	MD6079	-	Dorsal
MD6079f	8	11	69589623	C	T	Trp53	p.P275L	missense	1	[MD6079f]	0.0141643	MD6079	-	Dorsal
MD6079p	8	11	69589622	C	T	Trp53	p.P275S	missense	1	[MD6079p]	0.0130653	MD6079	-	Dorsal
MD6079o	8	11	69588443	C	T	Trp53	p.P149L	missense	1	[MD6079o]	0.0125448	MD6079	-	Dorsal
MD6079k	8	11	69588439	C	T	Trp53	p.P148S	missense	1	[MD6079k]	0.0123023	MD6079	-	Dorsal
MD6079q	8	11	69589210	C	T	Trp53	p.R245C	missense	1	[MD6079q]	0.0119695	MD6079	-	Dorsal
MD6079s	8	11	69588635	C	T	Trp53	p.P187L	missense	1	[MD6079s]	0.00985663	MD6079	-	Dorsal
MD6079i	8	11	69589191	CT	TA	Trp53	p.C239S	missense	1	[MD6079i]	0.00964049	MD6079	Trans-codon 238|239	Dorsal
MD6079r	8	11	69589222	C	T	Trp53	p.L249F	missense	1	[MD6079r]	0.0091001	MD6079	-	Dorsal
MD6079o	8	11	69588476	A	C	Trp53	p.Y160S	missense	1	[MD6079o]	0.00892857	MD6079	-	Dorsal
MD6079m	8	11	69589226	C	T	Trp53	p.T250I	missense	1	[MD6079m]	0.00851581	MD6079	-	Dorsal
MD6079o	8	11	69589232	T	G	Trp53	p.I252S	missense	1	[MD6079o]	0.00824176	MD6079	-	Dorsal
MD6079f	8	11	69586958	C	T	Trp53	p.S23L	missense	1	[MD6079f]	0.00712831	MD6079	-	Dorsal
MD6079t	8	11	69589169	AC	CT	Trp53	p.Y231S	missense	1	[MD6079t]	0.00701893	MD6079	231|231	Dorsal
MD6079d	8	11	69588698	C	T	Trp53	p.T208I	missense	1	[MD6079d]	0.00626468	MD6079	-	Dorsal
MD6079e	8	11	69587595	T	G	Trp53	p.F110C	missense	1	[MD6079e]	0.0059952	MD6079	-	Dorsal
MD6079n	8	11	69587549	C	T	Trp53	p.P95S	missense	1	[MD6079n]	0.00591716	MD6079	-	Dorsal
MD6079q	8	11	69588697	A	C	Trp53	p.T208P	missense	1	[MD6079q]	0.00508906	MD6079	-	Dorsal
MD6079_m00004	8	11	69588672	T	G	Trp53	p.Y199*	nonsense	2	[MD6079r, MD6079s]	0.00889989	MD6079	-	Dorsal
MD6079d	8	11	69589856	C	T	Trp53	p.T326T	silent	1	[MD6079d]	0.00846561	MD6079	-	Dorsal
MD6079s	8	11	69588636	T	G	Trp53	p.P187P	silent	1	[MD6079s]	0.0080573	MD6079	-	Dorsal
MD6079m	8	11	69591343	C	T	Trp53	p.?	splice_region	1	[MD6079m]	0.00437828	MD6079	-	Dorsal
MD6079q	8	2	28686811	C	T	Tsc1	p.L1042F	missense	1	[MD6079q]	0.0118871	MD6079	-	Dorsal
MD6079f	8	2	28676078	C	T	Tsc1	p.P503L	missense	1	[MD6079f]	0.0106667	MD6079	-	Dorsal
MD6079m	8	2	28685841	T	C	Tsc1	p.L912P	missense	1	[MD6079m]	0.00709849	MD6079	-	Dorsal
MD6079r	8	2	28687073	C	T	Tsc1	p.S1129F	missense	1	[MD6079r]	0.00558659	MD6079	-	Dorsal
MD6079o	8	2	28665563	T	C	Tsc1	p.M224T	missense	1	[MD6079o]	0.004004	MD6079	-	Dorsal
MD6079o	8	2	28665114	T	A	Tsc1	p.S205S	silent	1	[MD6079o]	0.0171674	MD6079	-	Dorsal
MD6079h	8	2	28676238	T	A	Tsc1	p.S556S	silent	1	[MD6079h]	0.00425532	MD6079	-	Dorsal
MD6079p	8	2	28676382	C	T	Tsc1	p.L604L	silent	1	[MD6079p]	0.00364299	MD6079	-	Dorsal
MD6079m	8	11	121512428	G	T	Zfp750	p.P498H	missense	1	[MD6079m]	0.00615763	MD6079	-	Dorsal
MD6079f	8	11	121512183	C	T	Zfp750	p.E580K	missense	1	[MD6079f]	0.00489396	MD6079	-	Dorsal
MD6079_m00001	8	11	121514033	C	T	Zfp750	p.K5K	silent	2	[MD6079f, MD6079g]	0.00843968	MD6079	-	Dorsal
MD6079m	8	11	121513964	G	A	Zfp750	p.F28F	silent	1	[MD6079m]	0.00295639	MD6079	-	Dorsal
MD6080m	8	1	38205003	C	T	Aff3	p.E896K	missense	1	[MD6080m]	0.0148148	MD6080	-	Dorsal
MD6080h	8	1	38186996	C	T	Aff3	p.R1047K	missense	1	[MD6080h]	0.0138889	MD6080	-	Dorsal
MD6080k	8	1	38535279	G	A	Aff3	p.S167F	missense	1	[MD6080k]	0.00924856	MD6080	-	Dorsal
MD6080n	8	1	38193566	C	T	Aff3	p.M997I	missense	1	[MD6080n]	0.00795229	MD6080	-	Dorsal
MD6080g	8	1	38535109	G	A	Aff3	p.P224S	missense	1	[MD6080g]	0.00571895	MD6080	-	Dorsal
MD6080l	8	1	38203859	G	A	Aff3	p.S960F	missense	1	[MD6080l]	0.00516987	MD6080	-	Dorsal
MD6080c	8	1	38341755	T	C	Aff3	p.K323R	missense	1	[MD6080c]	0.00473934	MD6080	-	Dorsal
MD6080e	8	1	38209644	G	A	Aff3	p.P794L	missense	1	[MD6080e]	0.00424178	MD6080	-	Dorsal
MD6080j	8	1	38203919	G	A	Aff3	p.S940F	missense	1	[MD6080j]	0.00355619	MD6080	-	Dorsal
MD6080f	8	1	38193639	G	A	Aff3	p.?	splice_region	1	[MD6080f]	0.0087241	MD6080	-	Dorsal
MD6080o	8	14	54570257	G	A	Ajuba	p.I479I	silent	1	[MD6080o]	0.00992556	MD6080	-	Dorsal
MD6080o	8	14	54573498	G	A	Ajuba	p.?	splice_region	1	[MD6080o]	0.00534188	MD6080	-	Dorsal
MD6080o	8	4	133685068	G	A	Arid1a	p.S1601F	missense	1	[MD6080o]	0.0114358	MD6080	-	Dorsal
MD6080e	8	4	133685614	G	A	Arid1a	p.A1419V	missense	1	[MD6080e]	0.00858369	MD6080	-	Dorsal
MD6080o	8	4	133681799	G	A	Arid1a	p.S1795F	missense	1	[MD6080o]	0.00804829	MD6080	-	Dorsal
MD6080i	8	4	133680776	G	A	Arid1a	p.T2136I	missense	1	[MD6080i]	0.00469043	MD6080	-	Dorsal
MD6080n	8	4	133680791	T	A	Arid1a	p.D2131V	missense	1	[MD6080n]	0.00462963	MD6080	-	Dorsal
MD6080o	8	4	133681262	G	A	Arid1a	p.S1974F	missense	1	[MD6080o]	0.00459016	MD6080	-	Dorsal
MD6080i	8	4	133686317	G	A	Arid1a	p.S1339F	missense	1	[MD6080i]	0.00377643	MD6080	-	Dorsal
MD6080c	8	4	133719637	G	T	Arid1a	p.S608*	nonsense	1	[MD6080c]	0.00770925	MD6080	-	Dorsal
MD6080j	8	4	133719560	G	A	Arid1a	p.Q634*	nonsense	1	[MD6080j]	0.00762712	MD6080	-	Dorsal
MD6080p	8	4	133680663	G	A	Arid1a	p.Q2174*	nonsense	1	[MD6080p]	0.0070922	MD6080	-	Dorsal
MD6080e	8	4	133695575	G	A	Arid1a	p.R751*	nonsense	1	[MD6080e]	0.00640205	MD6080	-	Dorsal
MD6080f	8	4	133696037	G	A	Arid1a	p.P681P	silent	1	[MD6080f]	0.0156087	MD6080	-	Dorsal
MD6080m	8	4	133681555	A	T	Arid1a	p.P1876P	silent	1	[MD6080m]	0.00736648	MD6080	-	Dorsal
MD6080f	8	4	133681468	G	A	Arid1a	p.I1905I	silent	1	[MD6080f]	0.00723982	MD6080	-	Dorsal
MD6080f	8	4	133695582	G	A	Arid1a	p.A748A	silent	1	[MD6080f]	0.00626566	MD6080	-	Dorsal
MD6080q	8	4	133684944	G	A	Arid1a	p.F1642F	silent	1	[MD6080q]	0.00601685	MD6080	-	Dorsal
MD6080p	8	4	133696130	G	A	Arid1a	p.L650L	silent	1	[MD6080p]	0.004914	MD6080	-	Dorsal
MD6080q	8	4	133689118	G	A	Arid1a	p.P1115P	silent	1	[MD6080q]	0.00443131	MD6080	-	Dorsal
MD6080j	8	4	133681726	G	A	Arid1a	p.D1819D	silent	1	[MD6080j]	0.00398671	MD6080	-	Dorsal
MD6080_m00022	8	4	133693158	A	C	Arid1a	p.?	splice_region	2	[MD6080o, MD6080p]	0.0184652	MD6080	-	Dorsal
MD6080n	8	4	133691286	G	A	Arid1a	p.?	splice_region	1	[MD6080n]	0.0154712	MD6080	-	Dorsal
MD6080e	8	15	96392479	G	-	Arid2	p.?	ess_splice	1	[MD6080e]	0.00455063	MD6080	-	Dorsal
MD6080e	8	15	96369957	T	A	Arid2	p.F650L	missense	1	[MD6080e]	0.0140515	MD6080	-	Dorsal
MD6080p	8	15	96402071	G	A	Arid2	p.E1822K	missense	1	[MD6080p]	0.00979432	MD6080	-	Dorsal
MD6080f	8	15	96370643	C	T	Arid2	p.T879I	missense	1	[MD6080f]	0.00932091	MD6080	-	Dorsal
MD6080e	8	15	96370136	C	T	Arid2	p.P710L	missense	1	[MD6080e]	0.006004	MD6080	-	Dorsal
MD6080i	8	15	96370343	T	G	Arid2	p.V779G	missense	1	[MD6080i]	0.00544588	MD6080	-	Dorsal
MD6080g	8	15	96350018	C	T	Arid2	p.H104Y	missense	1	[MD6080g]	0.00520382	MD6080	-	Dorsal
MD6080e	8	15	96372314	C	T	Arid2	p.P1436L	missense	1	[MD6080e]	0.00520156	MD6080	-	Dorsal
MD6080c	8	15	96368678	C	T	Arid2	p.P536S	missense	1	[MD6080c]	0.00481928	MD6080	-	Dorsal
MD6080e	8	15	96361771	C	T	Arid2	p.H271Y	missense	1	[MD6080e]	0.00444444	MD6080	-	Dorsal
MD6080c	8	15	96372634	T	A	Arid2	p.C1543S	missense	1	[MD6080c]	0.00438597	MD6080	-	Dorsal
MD6080n	8	15	96370015	C	T	Arid2	p.P670S	missense	1	[MD6080n]	0.00428659	MD6080	-	Dorsal
MD6080q	8	15	96371798	C	T	Arid2	p.S1264F	missense	1	[MD6080q]	0.00333148	MD6080	-	Dorsal
MD6080n	8	15	96371305	C	T	Arid2	p.Q1100*	nonsense	1	[MD6080n]	0.00516605	MD6080	-	Dorsal
MD6080f	8	15	96392647	C	T	Arid2	p.Y1776Y	silent	1	[MD6080f]	0.0199557	MD6080	-	Dorsal
MD6080q	8	15	96370671	C	T	Arid2	p.P888P	silent	1	[MD6080q]	0.006691	MD6080	-	Dorsal
MD6080h	8	15	96370845	C	T	Arid2	p.I946I	silent	1	[MD6080h]	0.00665457	MD6080	-	Dorsal
MD6080c	8	15	96362311	C	T	Arid2	p.?	splice_region	1	[MD6080c]	0.0125874	MD6080	-	Dorsal
MD6080p	8	10	68096772	G	A	Arid5b	p.S1100F	missense	1	[MD6080p]	0.00600858	MD6080	-	Dorsal
MD6080j	8	10	68098372	G	A	Arid5b	p.P567S	missense	1	[MD6080j]	0.00575264	MD6080	-	Dorsal
MD6080n	8	10	68243056	G	A	Arid5b	p.T150T	silent	1	[MD6080n]	0.00564972	MD6080	-	Dorsal
MD6080g	8	10	68186156	G	A	Arid5b	p.I201I	silent	1	[MD6080g]	0.0046875	MD6080	-	Dorsal
MD6080o	8	10	68118351	G	A	Arid5b	p.?	splice_region	1	[MD6080o]	0.0130568	MD6080	-	Dorsal
MD6080f	8	10	68126760	G	A	Arid5b	p.?	splice_region	1	[MD6080f]	0.00965018	MD6080	-	Dorsal
MD6080k	8	9	53480744	C	T	Atm	p.E1782K	missense	1	[MD6080k]	0.012	MD6080	-	Dorsal
MD6080c	8	9	53500766	G	A	Atm	p.L997F	missense	1	[MD6080c]	0.0111034	MD6080	-	Dorsal
MD6080h	8	9	53493067	G	A	Atm	p.L1325F	missense	1	[MD6080h]	0.00906344	MD6080	-	Dorsal
MD6080g	8	9	53473691	A	T	Atm	p.F1902Y	missense	1	[MD6080g]	0.00904605	MD6080	-	Dorsal
MD6080g	8	9	53445473	G	A	Atm	p.T2829I	missense	1	[MD6080g]	0.00866142	MD6080	-	Dorsal
MD6080_m00030	8	9	53456671	C	T	Atm	p.R2387K	missense	2	[MD6080m, MD6080n]	0.0083848	MD6080	-	Dorsal
MD6080n	8	9	53457409	G	A	Atm	p.P2364L	missense	1	[MD6080n]	0.00760456	MD6080	-	Dorsal
MD6080c	8	9	53480681	G	A	Atm	p.P1803S	missense	1	[MD6080c]	0.00743494	MD6080	-	Dorsal
MD6080g	8	9	53507872	G	T	Atm	p.S760Y	missense	1	[MD6080g]	0.00645757	MD6080	-	Dorsal
MD6080q	8	9	53482312	G	A	Atm	p.S1776L	missense	1	[MD6080q]	0.00638978	MD6080	-	Dorsal
MD6080m	8	9	53518539	A	G	Atm	p.L399P	missense	1	[MD6080m]	0.0058873	MD6080	-	Dorsal
MD6080c	8	9	53468047	G	A	Atm	p.P1981L	missense	1	[MD6080c]	0.00558659	MD6080	-	Dorsal
MD6080p	8	9	53479622	G	A	Atm	p.S1884F	missense	1	[MD6080p]	0.00503597	MD6080	-	Dorsal
MD6080l	8	9	53503118	A	G	Atm	p.Y891H	missense	1	[MD6080l]	0.00493653	MD6080	-	Dorsal
MD6080g	8	9	53511748	G	A	Atm	p.L693F	missense	1	[MD6080g]	0.00459982	MD6080	-	Dorsal
MD6080j	8	9	53494660	G	A	Atm	p.S1236F	missense	1	[MD6080j]	0.00459067	MD6080	-	Dorsal
MD6080i	8	9	53445494	G	A	Atm	p.S2822F	missense	1	[MD6080i]	0.00425532	MD6080	-	Dorsal
MD6080e	8	9	53490232	G	A	Atm	p.L1446F	missense	1	[MD6080e]	0.00405844	MD6080	-	Dorsal
MD6080h	8	9	53457410	G	A	Atm	p.P2364S	missense	1	[MD6080h]	0.0039968	MD6080	-	Dorsal
MD6080c	8	9	53442474	G	A	Atm	p.P2917S	missense	1	[MD6080c]	0.0039185	MD6080	-	Dorsal
MD6080i	8	9	53440127	G	A	Atm	p.P2974L	missense	1	[MD6080i]	0.0037594	MD6080	-	Dorsal
MD6080g	8	9	53439784	G	A	Atm	p.L3055F	missense	1	[MD6080g]	0.00362319	MD6080	-	Dorsal
MD6080e	8	9	53504087	G	A	Atm	p.P835S	missense	1	[MD6080e]	0.00346981	MD6080	-	Dorsal
MD6080q	8	9	53453423	AT	TA	Atm	p.I2657Y	missense	1	[MD6080q]	0.00335912	MD6080	2657|2657	Dorsal
MD6080c	8	9	53520059	G	A	Atm	p.S333F	missense	1	[MD6080c]	0.00329761	MD6080	-	Dorsal
MD6080g	8	9	53527317	G	A	Atm	p.Q118*	nonsense	1	[MD6080g]	0.0133929	MD6080	-	Dorsal
MD6080q	8	9	53459793	G	A	Atm	p.Q2252*	nonsense	1	[MD6080q]	0.00334896	MD6080	-	Dorsal
MD6080f	8	9	53487981	G	A	Atm	p.D1573D	silent	1	[MD6080f]	0.018078	MD6080	-	Dorsal
MD6080p	8	9	53439770	G	A	Atm	p.F3059F	silent	1	[MD6080p]	0.00793021	MD6080	-	Dorsal
MD6080q	8	9	53440110	G	A	Atm	p.L2980L	silent	1	[MD6080q]	0.00788436	MD6080	-	Dorsal
MD6080h	8	9	53453632	G	A	Atm	p.I2619I	silent	1	[MD6080h]	0.0077821	MD6080	-	Dorsal
MD6080n	8	9	53487957	A	T	Atm	p.R1581R	silent	1	[MD6080n]	0.0070922	MD6080	-	Dorsal
MD6080i	8	9	53457381	T	C	Atm	p.E2373E	silent	1	[MD6080i]	0.00670578	MD6080	-	Dorsal
MD6080f	8	9	53445346	G	A	Atm	p.I2871I	silent	1	[MD6080f]	0.00483092	MD6080	-	Dorsal
MD6080f	8	9	53440126	A	C	Atm	p.P2974P	silent	1	[MD6080f]	0.0048	MD6080	-	Dorsal
MD6080l	8	9	53488580	G	A	Atm	p.P1533P	silent	1	[MD6080l]	0.00453515	MD6080	-	Dorsal
MD6080f	8	9	53516408	C	T	Atm	p.K467K	silent	1	[MD6080f]	0.00404585	MD6080	-	Dorsal
MD6080o	8	9	53456552	A	G	Atm	p.L2427L	silent	1	[MD6080o]	0.00389408	MD6080	-	Dorsal
MD6080l	8	9	53499179	C	T	Atm	p.K1034K	silent	1	[MD6080l]	0.00359066	MD6080	-	Dorsal
MD6080g	8	9	53460896	G	A	Atm	p.F2198F	silent	1	[MD6080g]	0.00271186	MD6080	-	Dorsal
MD6080g	8	9	53473709	G	A	Atm	p.?	splice_region	1	[MD6080g]	0.0126126	MD6080	-	Dorsal
MD6080k	8	9	53441745	G	A	Atm	p.?	splice_region	1	[MD6080k]	0.0115968	MD6080	-	Dorsal
MD6080j	8	9	53456716	A	T	Atm	p.?	splice_region	1	[MD6080j]	0.00992064	MD6080	-	Dorsal
MD6080m	8	9	53486108	G	A	Atm	p.?	splice_region	1	[MD6080m]	0.00705053	MD6080	-	Dorsal
MD6080i	8	9	53454457	A	T	Atm	p.?	splice_region	1	[MD6080i]	0.00571973	MD6080	-	Dorsal
MD6080j	8	9	53524520	T	A	Atm	p.?	splice_region	1	[MD6080j]	0.00526316	MD6080	-	Dorsal
MD6080e	8	9	53465141	G	A	Atm	p.?	splice_region	1	[MD6080e]	0.00288184	MD6080	-	Dorsal
MD6080n	8	5	122459456	G	A	Atp2a2	p.A838V	missense	1	[MD6080n]	0.00700935	MD6080	-	Dorsal
MD6080i	8	5	122457236	G	A	Atp2a2	p.S1017F	missense	1	[MD6080i]	0.00500715	MD6080	-	Dorsal
MD6080f	8	5	122473267	T	C	Atp2a2	p.I163V	missense	1	[MD6080f]	0.00475285	MD6080	-	Dorsal
MD6080i	8	5	122471173	A	T	Atp2a2	p.F209I	missense	1	[MD6080i]	0.00435161	MD6080	-	Dorsal
MD6080e	8	5	122460786	G	A	Atp2a2	p.A651V	missense	1	[MD6080e]	0.00328515	MD6080	-	Dorsal
MD6080h	8	5	122469421	G	A	Atp2a2	p.L342F	missense	1	[MD6080h]	0.00313873	MD6080	-	Dorsal
MD6080n	8	5	122457532	G	A	Atp2a2	p.L947F	missense	1	[MD6080n]	0.0030888	MD6080	-	Dorsal
MD6080n	8	5	122473299	G	A	Atp2a2	p.?	splice_region	1	[MD6080n]	0.00491159	MD6080	-	Dorsal
MD6080g	8	5	122454312	G	A	Atp2a2	p.?	splice_region	1	[MD6080g]	0.00467654	MD6080	-	Dorsal
MD6080e	8	5	122491792	G	A	Atp2a2	p.?	splice_region	1	[MD6080e]	0.00318979	MD6080	-	Dorsal
MD6080m	8	12	107917070	G	A	Bcl11b	p.R329C	missense	1	[MD6080m]	0.0109141	MD6080	-	Dorsal
MD6080o	8	12	107915932	G	A	Bcl11b	p.S708L	missense	1	[MD6080o]	0.0108303	MD6080	-	Dorsal
MD6080m	8	12	107915642	G	A	Bcl11b	p.R805W	missense	1	[MD6080m]	0.00984529	MD6080	-	Dorsal
MD6080m	8	12	107915644	T	G	Bcl11b	p.H804P	missense	1	[MD6080m]	0.00983146	MD6080	-	Dorsal
MD6080f	8	12	107916740	T	C	Bcl11b	p.S439G	missense	1	[MD6080f]	0.00743494	MD6080	-	Dorsal
MD6080n	8	12	107917160	G	A	Bcl11b	p.L299L	silent	1	[MD6080n]	0.0113422	MD6080	-	Dorsal
MD6080j	8	12	107917266	G	A	Bcl11b	p.L263L	silent	1	[MD6080j]	0.00810373	MD6080	-	Dorsal
MD6080p	8	6	39651738	G	A	Braf	p.P319L	missense	1	[MD6080p]	0.0111111	MD6080	-	Dorsal
MD6080g	8	6	39660930	A	G	Braf	p.F291S	missense	1	[MD6080g]	0.0108787	MD6080	-	Dorsal
MD6080g	8	6	39627739	C	T	Braf	p.G652R	missense	1	[MD6080g]	0.0103448	MD6080	-	Dorsal
MD6080n	8	6	39640500	G	A	Braf	p.P527S	missense	1	[MD6080n]	0.00816697	MD6080	-	Dorsal
MD6080f	8	6	39614218	G	A	Braf	p.S769F	missense	1	[MD6080f]	0.00650936	MD6080	-	Dorsal
MD6080n	8	6	39615669	A	T	Braf	p.F744I	missense	1	[MD6080n]	0.00585938	MD6080	-	Dorsal
MD6080i	8	6	39643139	A	G	Braf	p.S502P	missense	1	[MD6080i]	0.0048143	MD6080	-	Dorsal
MD6080e	8	6	39646818	G	A	Braf	p.L397F	missense	1	[MD6080e]	0.00353357	MD6080	-	Dorsal
MD6080f	8	6	39677418	G	A	Braf	p.P139L	missense	1	[MD6080f]	0.00340426	MD6080	-	Dorsal
MD6080e	8	6	39648848	G	A	Braf	p.F366F	silent	1	[MD6080e]	0.0139186	MD6080	-	Dorsal
MD6080l	8	6	39614259	G	A	Braf	p.A755A	silent	1	[MD6080l]	0.00486618	MD6080	-	Dorsal
MD6080h	8	6	39646839	A	G	Braf	p.L390L	silent	1	[MD6080h]	0.00478469	MD6080	-	Dorsal
MD6080k	8	14	30102265	T	C	Cacna1d	p.?	ess_splice	1	[MD6080k]	0.00373134	MD6080	-	Dorsal
MD6080q	8	14	30049088	A	G	Cacna1d	p.I1828T	missense	1	[MD6080q]	0.014658	MD6080	-	Dorsal
MD6080n	8	14	30142553	C	T	Cacna1d	p.R484Q	missense	1	[MD6080n]	0.0102389	MD6080	-	Dorsal
MD6080h	8	14	30124782	C	A	Cacna1d	p.D578Y	missense	1	[MD6080h]	0.00964912	MD6080	-	Dorsal
MD6080f	8	14	30099224	C	T	Cacna1d	p.D1134N	missense	1	[MD6080f]	0.00951684	MD6080	-	Dorsal
MD6080h	8	14	30052464	C	T	Cacna1d	p.E1680K	missense	1	[MD6080h]	0.00950735	MD6080	-	Dorsal
MD6080o	8	14	30095368	C	T	Cacna1d	p.G1268R	missense	1	[MD6080o]	0.00903615	MD6080	-	Dorsal
MD6080o	8	14	30074952	G	A	Cacna1d	p.P1522L	missense	1	[MD6080o]	0.00884244	MD6080	-	Dorsal
MD6080h	8	14	30047237	C	T	Cacna1d	p.R1912K	missense	1	[MD6080h]	0.008	MD6080	-	Dorsal
MD6080_m00008	8	14	30119156	G	A	Cacna1d	p.S745F	missense	2	[MD6080n, MD6080o]	0.00774326	MD6080	-	Dorsal
MD6080l	8	14	30178699	C	T	Cacna1d	p.G343E	missense	1	[MD6080l]	0.0075431	MD6080	-	Dorsal
MD6080f	8	14	30082481	C	T	Cacna1d	p.R1332Q	missense	1	[MD6080f]	0.00722892	MD6080	-	Dorsal
MD6080e	8	14	30042261	C	T	Cacna1d	p.E2105K	missense	1	[MD6080e]	0.00714286	MD6080	-	Dorsal
MD6080c	8	14	30097028	GG	AA	Cacna1d	p.P1212F	missense	1	[MD6080c]	0.0063317	MD6080	1212|1212	Dorsal
MD6080k	8	14	30105498	A	G	Cacna1d	p.F992S	missense	1	[MD6080k]	0.00580551	MD6080	-	Dorsal
MD6080m	8	14	30350769	C	T	Cacna1d	p.R105K	missense	1	[MD6080m]	0.00532319	MD6080	-	Dorsal
MD6080p	8	14	30047277	C	T	Cacna1d	p.D1899N	missense	1	[MD6080p]	0.00528634	MD6080	-	Dorsal
MD6080f	8	14	30045271	G	A	Cacna1d	p.P1944S	missense	1	[MD6080f]	0.0052356	MD6080	-	Dorsal
MD6080e	8	14	30051388	C	T	Cacna1d	p.R1802K	missense	1	[MD6080e]	0.00483481	MD6080	-	Dorsal
MD6080h	8	14	30100817	C	T	Cacna1d	p.G1087D	missense	1	[MD6080h]	0.00467654	MD6080	-	Dorsal
MD6080l	8	14	30123124	C	T	Cacna1d	p.G690R	missense	1	[MD6080l]	0.00451807	MD6080	-	Dorsal
MD6080e	8	14	30075883	C	T	Cacna1d	p.E1438K	missense	1	[MD6080e]	0.0044405	MD6080	-	Dorsal
MD6080e	8	14	30184116	C	T	Cacna1d	p.G254R	missense	1	[MD6080e]	0.00425532	MD6080	-	Dorsal
MD6080i	8	14	30051590	A	T	Cacna1d	p.F1735I	missense	1	[MD6080i]	0.00408879	MD6080	-	Dorsal
MD6080n	8	14	30095392	C	T	Cacna1d	p.D1260N	missense	1	[MD6080n]	0.00394322	MD6080	-	Dorsal
MD6080p	8	14	30075195	G	A	Cacna1d	p.S1482F	missense	1	[MD6080p]	0.00388802	MD6080	-	Dorsal
MD6080p	8	14	30491038	C	T	Cacna1d	p.D22N	missense	1	[MD6080p]	0.00379939	MD6080	-	Dorsal
MD6080h	8	14	30089869	G	A	Cacna1d	p.L1297F	missense	1	[MD6080h]	0.00370714	MD6080	-	Dorsal
MD6080c	8	14	30099129	C	T	Cacna1d	p.M1165I	missense	1	[MD6080c]	0.00329164	MD6080	-	Dorsal
MD6080e	8	14	30114954	C	T	Cacna1d	p.E832K	missense	1	[MD6080e]	0.00320513	MD6080	-	Dorsal
MD6080f	8	14	30051586	G	A	Cacna1d	p.P1736L	missense	1	[MD6080f]	0.00299401	MD6080	-	Dorsal
MD6080c	8	14	30082433	C	T	Cacna1d	p.W1348*	nonsense	1	[MD6080c]	0.00726612	MD6080	-	Dorsal
MD6080i	8	14	30171380	C	T	Cacna1d	p.W401*	nonsense	1	[MD6080i]	0.00588235	MD6080	-	Dorsal
MD6080_m00009	8	14	30184084	G	A	Cacna1d	p.F264F	silent	2	[MD6080e, MD6080i]	0.0312081	MD6080	-	Dorsal
MD6080i	8	14	30171388	C	T	Cacna1d	p.A398A	silent	1	[MD6080i]	0.0156833	MD6080	-	Dorsal
MD6080j	8	14	30123220	G	A	Cacna1d	p.L658L	silent	1	[MD6080j]	0.0120361	MD6080	-	Dorsal
MD6080g	8	14	30100834	G	A	Cacna1d	p.F1081F	silent	1	[MD6080g]	0.0103359	MD6080	-	Dorsal
MD6080l	8	14	30042106	C	T	Cacna1d	p.L2156L	silent	1	[MD6080l]	0.00945946	MD6080	-	Dorsal
MD6080q	8	14	30049018	G	A	Cacna1d	p.F1851F	silent	1	[MD6080q]	0.00746269	MD6080	-	Dorsal
MD6080p	8	14	30123441	G	A	Cacna1d	p.F612F	silent	1	[MD6080p]	0.00717132	MD6080	-	Dorsal
MD6080k	8	14	30066145	C	T	Cacna1d	p.G1611G	silent	1	[MD6080k]	0.00605144	MD6080	-	Dorsal
MD6080m	8	14	30116323	C	T	Cacna1d	p.K798K	silent	1	[MD6080m]	0.0057995	MD6080	-	Dorsal
MD6080c	8	14	30119158	G	A	Cacna1d	p.S744S	silent	1	[MD6080c]	0.00567644	MD6080	-	Dorsal
MD6080i	8	14	30111153	G	A	Cacna1d	p.F910F	silent	1	[MD6080i]	0.00538876	MD6080	-	Dorsal
MD6080m	8	14	30095327	G	A	Cacna1d	p.F1281F	silent	1	[MD6080m]	0.00523104	MD6080	-	Dorsal
MD6080h	8	14	30099054	C	T	Cacna1d	p.L1190L	silent	1	[MD6080h]	0.00476515	MD6080	-	Dorsal
MD6080l	8	14	30103730	C	T	Cacna1d	p.V1002V	silent	1	[MD6080l]	0.00447427	MD6080	-	Dorsal
MD6080q	8	14	30119125	G	A	Cacna1d	p.I755I	silent	1	[MD6080q]	0.00421941	MD6080	-	Dorsal
MD6080e	8	14	30099135	G	A	Cacna1d	p.F1163F	silent	1	[MD6080e]	0.00389864	MD6080	-	Dorsal
MD6080k	8	14	30051666	C	T	Cacna1d	p.Q1709Q	silent	1	[MD6080k]	0.003861	MD6080	-	Dorsal
MD6080e	8	14	30350699	A	T	Cacna1d	p.L128L	silent	1	[MD6080e]	0.00343407	MD6080	-	Dorsal
MD6080d	8	14	30111195	C	T	Cacna1d	p.P896P	silent	1	[MD6080d]	0.00329761	MD6080	-	Dorsal
MD6080_m00008	8	14	30123552	G	A	Cacna1d	p.?	splice_region	2	[MD6080c, MD6080f]	0.0285201	MD6080	-	Dorsal
MD6080f	8	14	30075265	G	A	Cacna1d	p.?	splice_region	1	[MD6080f]	0.0164729	MD6080	-	Dorsal
MD6080l	8	14	30114324	T	C	Cacna1d	p.?	splice_region	1	[MD6080l]	0.00584307	MD6080	-	Dorsal
MD6080i	8	14	30115745	G	A	Cacna1d	p.?	splice_region	1	[MD6080i]	0.00502513	MD6080	-	Dorsal
MD6080n	8	14	30130212	G	A	Cacna1d	p.?	splice_region	1	[MD6080n]	0.00462428	MD6080	-	Dorsal
MD6080l	8	14	30050270	G	A	Cacna1d	p.?	splice_region	1	[MD6080l]	0.00411523	MD6080	-	Dorsal
MD6080f	8	5	140874457	C	T	Card11	p.?	ess_splice	1	[MD6080f]	0.0108303	MD6080	-	Dorsal
MD6080o	8	5	140876505	A	C	Card11	p.D1012E	missense	1	[MD6080o]	0.0193115	MD6080	-	Dorsal
MD6080o	8	5	140876509	C	T	Card11	p.R1011K	missense	1	[MD6080o]	0.0191667	MD6080	-	Dorsal
MD6080f	8	5	140895997	C	A	Card11	p.G471C	missense	1	[MD6080f]	0.0112245	MD6080	-	Dorsal
MD6080c	8	5	140906669	C	T	Card11	p.E214K	missense	1	[MD6080c]	0.00996678	MD6080	-	Dorsal
MD6080o	8	5	140878074	G	A	Card11	p.H970Y	missense	1	[MD6080o]	0.00924025	MD6080	-	Dorsal
MD6080h	8	5	140899761	C	T	Card11	p.E348K	missense	1	[MD6080h]	0.00835866	MD6080	-	Dorsal
MD6080p	8	5	140895964	C	T	Card11	p.E482K	missense	1	[MD6080p]	0.00698603	MD6080	-	Dorsal
MD6080e	8	5	140880378	C	T	Card11	p.R920K	missense	1	[MD6080e]	0.00591017	MD6080	-	Dorsal
MD6080k	8	5	140913407	C	T	Card11	p.G4E	missense	1	[MD6080k]	0.00545703	MD6080	-	Dorsal
MD6080h	8	5	140883603	C	T	Card11	p.E813K	missense	1	[MD6080h]	0.00494234	MD6080	-	Dorsal
MD6080g	8	5	140899772	T	A	Card11	p.K344M	missense	1	[MD6080g]	0.00485045	MD6080	-	Dorsal
MD6080i	8	5	140896018	C	T	Card11	p.D464N	missense	1	[MD6080i]	0.00482315	MD6080	-	Dorsal
MD6080j	8	5	140902881	C	T	Card11	p.E241K	missense	1	[MD6080j]	0.00424448	MD6080	-	Dorsal
MD6080e	8	5	140898255	C	T	Card11	p.R423K	missense	1	[MD6080e]	0.00410172	MD6080	-	Dorsal
MD6080q	8	5	140902828	C	T	Card11	p.E258E	silent	1	[MD6080q]	0.0157807	MD6080	-	Dorsal
MD6080_m00023	8	5	140883613	C	T	Card11	p.Q809Q	silent	2	[MD6080j, MD6080m]	0.0148711	MD6080	-	Dorsal
MD6080g	8	5	140898323	C	T	Card11	p.K400K	silent	1	[MD6080g]	0.0126812	MD6080	-	Dorsal
MD6080o	8	5	140890034	G	A	Card11	p.I563I	silent	1	[MD6080o]	0.0102249	MD6080	-	Dorsal
MD6080o	8	5	140902741	G	A	Card11	p.I287I	silent	1	[MD6080o]	0.0100251	MD6080	-	Dorsal
MD6080o	8	5	140876442	G	A	Card11	p.T1033T	silent	1	[MD6080o]	0.00969163	MD6080	-	Dorsal
MD6080o	8	5	140898299	C	T	Card11	p.R408R	silent	1	[MD6080o]	0.00797448	MD6080	-	Dorsal
MD6080k	8	5	140874439	C	A	Card11	p.L1054L	silent	1	[MD6080k]	0.00647549	MD6080	-	Dorsal
MD6080p	8	5	140873469	C	T	Card11	p.E1107E	silent	1	[MD6080p]	0.00625	MD6080	-	Dorsal
MD6080m	8	5	140906715	C	T	Card11	p.K198K	silent	1	[MD6080m]	0.00565504	MD6080	-	Dorsal
MD6080o	8	5	140883702	G	A	Card11	p.L780L	silent	1	[MD6080o]	0.00413565	MD6080	-	Dorsal
MD6080n	8	1	58846707	C	A	Casp8	p.P486T	missense	1	[MD6080n]	0.00726073	MD6080	-	Dorsal
MD6080j	8	1	58844808	C	T	Casp8	p.Q445*	nonsense	1	[MD6080j]	0.00472069	MD6080	-	Dorsal
MD6080e	8	1	58844609	C	T	Casp8	p.F378F	silent	1	[MD6080e]	0.010582	MD6080	-	Dorsal
MD6080_m00002	8	1	58824078	C	T	Casp8	p.L66L	silent	2	[MD6080e, MD6080f]	0.00986746	MD6080	-	Dorsal
MD6080h	8	1	58828986	C	T	Casp8	p.I195I	silent	1	[MD6080h]	0.00486787	MD6080	-	Dorsal
MD6080d	8	4	89294455	G	A	Cdkn2a	p.F23F	silent	1	[MD6080d]	0.00548246	MD6080	-	Dorsal
MD6080_m00021	8	2	65098028	G	A	Cobll1	p.L1022F	missense	2	[MD6080f, MD6080h]	0.0252364	MD6080	-	Dorsal
MD6080j	8	2	65133737	G	A	Cobll1	p.P180L	missense	1	[MD6080j]	0.00630915	MD6080	-	Dorsal
MD6080f	8	2	65098102	G	A	Cobll1	p.P997L	missense	1	[MD6080f]	0.00626566	MD6080	-	Dorsal
MD6080c	8	2	65098475	G	A	Cobll1	p.P873S	missense	1	[MD6080c]	0.00520833	MD6080	-	Dorsal
MD6080f	8	2	65098243	A	C	Cobll1	p.I950S	missense	1	[MD6080f]	0.0045283	MD6080	-	Dorsal
MD6080e	8	2	65133627	G	A	Cobll1	p.L217F	missense	1	[MD6080e]	0.00414079	MD6080	-	Dorsal
MD6080e	8	2	65133626	A	T	Cobll1	p.L217H	missense	1	[MD6080e]	0.00411241	MD6080	-	Dorsal
MD6080n	8	2	65097884	G	A	Cobll1	p.L1070F	missense	1	[MD6080n]	0.00394477	MD6080	-	Dorsal
MD6080i	8	2	65125969	G	A	Cobll1	p.S315F	missense	1	[MD6080i]	0.00387898	MD6080	-	Dorsal
MD6080m	8	2	65098768	T	A	Cobll1	p.Y775F	missense	1	[MD6080m]	0.00375	MD6080	-	Dorsal
MD6080i	8	2	65103208	G	A	Cobll1	p.S519F	missense	1	[MD6080i]	0.00363636	MD6080	-	Dorsal
MD6080c	8	2	65097955	A	G	Cobll1	p.L1046P	missense	1	[MD6080c]	0.00360794	MD6080	-	Dorsal
MD6080h	8	2	65099195	A	C	Cobll1	p.S633A	missense	1	[MD6080h]	0.00345781	MD6080	-	Dorsal
MD6080e	8	2	65136452	G	A	Cobll1	p.L121F	missense	1	[MD6080e]	0.003427	MD6080	-	Dorsal
MD6080g	8	2	65126042	G	A	Cobll1	p.P291S	missense	1	[MD6080g]	0.00320718	MD6080	-	Dorsal
MD6080m	8	2	65107799	G	A	Cobll1	p.P380L	missense	1	[MD6080m]	0.00287563	MD6080	-	Dorsal
MD6080f	8	2	65098433	A	T	Cobll1	p.F887I	missense	1	[MD6080f]	0.00273598	MD6080	-	Dorsal
MD6080l	8	2	65098158	G	A	Cobll1	p.P978P	silent	1	[MD6080l]	0.01	MD6080	-	Dorsal
MD6080i	8	2	65098929	G	A	Cobll1	p.L721L	silent	1	[MD6080i]	0.00431035	MD6080	-	Dorsal
MD6080f	8	2	65098191	G	A	Cobll1	p.S967S	silent	1	[MD6080f]	0.00355366	MD6080	-	Dorsal
MD6080m	8	2	65098062	G	A	Cobll1	p.T1010T	silent	1	[MD6080m]	0.00338792	MD6080	-	Dorsal
MD6080i	8	2	65103207	A	C	Cobll1	p.S519S	silent	1	[MD6080i]	0.00291758	MD6080	-	Dorsal
MD6080f	8	16	4084613	G	A	Crebbp	p.P2254L	missense	1	[MD6080f]	0.0405983	MD6080	-	Dorsal
MD6080f	8	16	4117493	G	A	Crebbp	p.P882L	missense	1	[MD6080f]	0.0391304	MD6080	-	Dorsal
MD6080f	8	16	4115953	G	A	Crebbp	p.S963F	missense	1	[MD6080f]	0.0130293	MD6080	-	Dorsal
MD6080e	8	16	4092221	G	A	Crebbp	p.A1511V	missense	1	[MD6080e]	0.0110585	MD6080	-	Dorsal
MD6080f	8	16	4087816	AG	TA	Crebbp	p.S1680L	missense	1	[MD6080f]	0.0101105	MD6080	1680|1680	Dorsal
MD6080n	8	16	4117325	G	A	Crebbp	p.P938L	missense	1	[MD6080n]	0.00903342	MD6080	-	Dorsal
MD6080c	8	16	4128506	A	G	Crebbp	p.V503A	missense	1	[MD6080c]	0.00747863	MD6080	-	Dorsal
MD6080e	8	16	4138751	A	C	Crebbp	p.C403G	missense	1	[MD6080e]	0.00714286	MD6080	-	Dorsal
MD6080h	8	16	4109215	A	T	Crebbp	p.F1086Y	missense	1	[MD6080h]	0.0070922	MD6080	-	Dorsal
MD6080d	8	16	4085132	G	C	Crebbp	p.P2081R	missense	1	[MD6080d]	0.00707965	MD6080	-	Dorsal
MD6080d	8	16	4108226	C	T	Crebbp	p.R1141Q	missense	1	[MD6080d]	0.00671141	MD6080	-	Dorsal
MD6080g	8	16	4117427	G	A	Crebbp	p.P904L	missense	1	[MD6080g]	0.00668577	MD6080	-	Dorsal
MD6080f	8	16	4093529	C	T	Crebbp	p.R1447Q	missense	1	[MD6080f]	0.00643087	MD6080	-	Dorsal
MD6080d	8	16	4085133	G	A	Crebbp	p.P2081S	missense	1	[MD6080d]	0.00620567	MD6080	-	Dorsal
MD6080f	8	16	4093527	T	C	Crebbp	p.T1448A	missense	1	[MD6080f]	0.00570497	MD6080	-	Dorsal
MD6080j	8	16	4124175	G	A	Crebbp	p.S717F	missense	1	[MD6080j]	0.00556439	MD6080	-	Dorsal
MD6080q	8	16	4086081	G	A	Crebbp	p.P1765S	missense	1	[MD6080q]	0.00531915	MD6080	-	Dorsal
MD6080f	8	16	4119208	G	A	Crebbp	p.P765L	missense	1	[MD6080f]	0.00502008	MD6080	-	Dorsal
MD6080h	8	16	4180065	G	A	Crebbp	p.L52F	missense	1	[MD6080h]	0.00466853	MD6080	-	Dorsal
MD6080l	8	16	4117428	G	A	Crebbp	p.P904S	missense	1	[MD6080l]	0.00465983	MD6080	-	Dorsal
MD6080i	8	16	4108196	GG	AA	Crebbp	p.P1151F	missense	1	[MD6080i]	0.0045995	MD6080	1151|1151	Dorsal
MD6080i	8	16	4126885	G	A	Crebbp	p.S553F	missense	1	[MD6080i]	0.00335571	MD6080	-	Dorsal
MD6080c	8	16	4126895	G	A	Crebbp	p.L550F	missense	1	[MD6080c]	0.00304646	MD6080	-	Dorsal
MD6080o	8	16	4109146	G	A	Crebbp	p.S1109F	missense	1	[MD6080o]	0.00288184	MD6080	-	Dorsal
MD6080e	8	16	4084680	G	A	Crebbp	p.Q2232*	nonsense	1	[MD6080e]	0.0101868	MD6080	-	Dorsal
MD6080c	8	16	4084872	G	A	Crebbp	p.Q2168*	nonsense	1	[MD6080c]	0.00876424	MD6080	-	Dorsal
MD6080p	8	16	4137403	G	A	Crebbp	p.L430L	silent	1	[MD6080p]	0.0251968	MD6080	-	Dorsal
MD6080e	8	16	4114919	C	T	Crebbp	p.E1036E	silent	1	[MD6080e]	0.00746269	MD6080	-	Dorsal
MD6080c	8	16	4084387	G	A	Crebbp	p.L2329L	silent	1	[MD6080c]	0.00636267	MD6080	-	Dorsal
MD6080m	8	16	4088285	G	A	Crebbp	p.L1618L	silent	1	[MD6080m]	0.00598802	MD6080	-	Dorsal
MD6080_m00010	8	16	4126884	G	A	Crebbp	p.S553S	silent	2	[MD6080j, MD6080m]	0.00556521	MD6080	-	Dorsal
MD6080j	8	16	4093504	G	A	Crebbp	p.L1455L	silent	1	[MD6080j]	0.00497512	MD6080	-	Dorsal
MD6080d	8	16	4117246	G	T	Crebbp	p.?	splice_region	1	[MD6080d]	0.00655022	MD6080	-	Dorsal
MD6080i	8	16	4093465	GA	AG	Crebbp	p.?	splice_region	1	[MD6080i]	0.00479042	MD6080	?|?	Dorsal
MD6080m	8	8	105664328	C	T	Ctcf	p.S189F	missense	1	[MD6080m]	0.0111359	MD6080	-	Dorsal
MD6080f	8	8	105664312	C	T	Ctcf	p.P184S	missense	1	[MD6080f]	0.0089141	MD6080	-	Dorsal
MD6080m	8	8	105671395	C	T	Ctcf	p.H438Y	missense	1	[MD6080m]	0.00562852	MD6080	-	Dorsal
MD6080i	8	8	105664021	G	A	Ctcf	p.E87K	missense	1	[MD6080i]	0.00480769	MD6080	-	Dorsal
MD6080l	8	8	105666652	C	T	Ctcf	p.?	splice_region	1	[MD6080l]	0.012285	MD6080	-	Dorsal
MD6080l	8	8	105666653	C	T	Ctcf	p.?	splice_region	1	[MD6080l]	0.0096463	MD6080	-	Dorsal
MD6080e	8	8	105681426	C	T	Ctcf	p.?	splice_region	1	[MD6080e]	0.00710059	MD6080	-	Dorsal
MD6080f	8	9	120950728	T	A	Ctnnb1	p.F74I	missense	1	[MD6080f]	0.0125	MD6080	-	Dorsal
MD6080m	8	9	120959329	C	T	Ctnnb1	p.H720Y	missense	1	[MD6080m]	0.00681044	MD6080	-	Dorsal
MD6080p	8	9	120951296	C	T	Ctnnb1	p.V175V	silent	1	[MD6080p]	0.00944287	MD6080	-	Dorsal
MD6080f	8	9	120955808	C	T	Ctnnb1	p.?	splice_region	1	[MD6080f]	0.008867	MD6080	-	Dorsal
MD6080e	8	3	55489901	G	A	Dclk1	p.?	ess_splice	1	[MD6080e]	0.0156403	MD6080	-	Dorsal
MD6080e	8	3	55247226	C	T	Dclk1	p.R26C	missense	1	[MD6080e]	0.0119048	MD6080	-	Dorsal
MD6080p	8	3	55247400	T	C	Dclk1	p.F84L	missense	1	[MD6080p]	0.0110574	MD6080	-	Dorsal
MD6080i	8	3	55255867	G	A	Dclk1	p.E127K	missense	1	[MD6080i]	0.00815851	MD6080	-	Dorsal
MD6080g	8	3	55380811	G	A	Dclk1	p.D252N	missense	1	[MD6080g]	0.00759494	MD6080	-	Dorsal
MD6080h	8	3	55463085	G	A	Dclk1	p.R342Q	missense	1	[MD6080h]	0.00720165	MD6080	-	Dorsal
MD6080p	8	3	55516873	G	A	Dclk1	p.D665N	missense	1	[MD6080p]	0.00668151	MD6080	-	Dorsal
MD6080c	8	3	55502816	G	A	Dclk1	p.D608N	missense	1	[MD6080c]	0.00664137	MD6080	-	Dorsal
MD6080c	8	3	55255894	C	T	Dclk1	p.P136S	missense	1	[MD6080c]	0.00652376	MD6080	-	Dorsal
MD6080c	8	3	55506745	T	A	Dclk1	p.F652L	missense	1	[MD6080c]	0.00643974	MD6080	-	Dorsal
MD6080p	8	3	55247242	C	T	Dclk1	p.P31L	missense	1	[MD6080p]	0.00613497	MD6080	-	Dorsal
MD6080f	8	3	55463061	C	T	Dclk1	p.S334L	missense	1	[MD6080f]	0.00566572	MD6080	-	Dorsal
MD6080n	8	3	55500161	G	A	Dclk1	p.E577K	missense	1	[MD6080n]	0.00505476	MD6080	-	Dorsal
MD6080h	8	3	55521922	A	G	Dclk1	p.R404G	missense	1	[MD6080h]	0.00468384	MD6080	-	Dorsal
MD6080f	8	3	55247403	G	A	Dclk1	p.E85K	missense	1	[MD6080f]	0.00465839	MD6080	-	Dorsal
MD6080i	8	3	55506741	G	A	Dclk1	p.R651K	missense	1	[MD6080i]	0.00417711	MD6080	-	Dorsal
MD6080o	8	3	55502812	T	A	Dclk1	p.S606R	missense	1	[MD6080o]	0.00387597	MD6080	-	Dorsal
MD6080g	8	3	55516926	G	T	Dclk1	p.K682N	missense	1	[MD6080g]	0.00329489	MD6080	-	Dorsal
MD6080n	8	3	55500040	T	G	Dclk1	p.Y536*	nonsense	1	[MD6080n]	0.00903342	MD6080	-	Dorsal
MD6080i	8	3	55466575	C	T	Dclk1	p.D346D	silent	1	[MD6080i]	0.00943396	MD6080	-	Dorsal
MD6080c	8	3	55256109	G	A	Dclk1	p.K207K	silent	1	[MD6080c]	0.0090703	MD6080	-	Dorsal
MD6080j	8	3	55502412	C	T	Dclk1	p.I592I	silent	1	[MD6080j]	0.00866142	MD6080	-	Dorsal
MD6080j	8	3	55451070	C	T	Dclk1	p.A309A	silent	1	[MD6080j]	0.00726612	MD6080	-	Dorsal
MD6080j	8	3	55256034	C	T	Dclk1	p.F182F	silent	1	[MD6080j]	0.00570033	MD6080	-	Dorsal
MD6080i	8	3	55256197	C	T	Dclk1	p.L237L	silent	1	[MD6080i]	0.00457876	MD6080	-	Dorsal
MD6080i	8	3	55255896	C	T	Dclk1	p.P136P	silent	1	[MD6080i]	0.00442087	MD6080	-	Dorsal
MD6080e	8	3	55247522	G	T	Dclk1	p.V124V	silent	1	[MD6080e]	0.0042328	MD6080	-	Dorsal
MD6080j	8	3	55477903	G	A	Dclk1	p.G378G	silent	1	[MD6080j]	0.00376506	MD6080	-	Dorsal
MD6080i	8	3	55256196	T	G	Dclk1	p.T236T	silent	1	[MD6080i]	0.00370714	MD6080	-	Dorsal
MD6080h	8	3	55256215	A	G	Dclk1	p.?	splice_region	1	[MD6080h]	0.015	MD6080	-	Dorsal
MD6080n	8	3	55489743	C	T	Dclk1	p.?	splice_region	1	[MD6080n]	0.0109223	MD6080	-	Dorsal
MD6080n	8	3	55480450	G	A	Dclk1	p.?	splice_region	1	[MD6080n]	0.00416667	MD6080	-	Dorsal
MD6080g	8	19	56545493	G	A	Dclre1a	p.S223F	missense	1	[MD6080g]	0.00744602	MD6080	-	Dorsal
MD6080h	8	19	56546936	G	A	Dclre1a	p.S72L	missense	1	[MD6080h]	0.00338524	MD6080	-	Dorsal
MD6080h	8	19	56542690	A	T	Dclre1a	p.H741Q	missense	1	[MD6080h]	0.00321285	MD6080	-	Dorsal
MD6080c	8	19	56546763	G	A	Dclre1a	p.P130S	missense	1	[MD6080c]	0.00284495	MD6080	-	Dorsal
MD6080o	8	19	56537272	A	G	Dclre1a	p.D899D	silent	1	[MD6080o]	0.00830565	MD6080	-	Dorsal
MD6080p	8	19	56545309	G	A	Dclre1a	p.F284F	silent	1	[MD6080p]	0.00793651	MD6080	-	Dorsal
MD6080c	8	19	56531296	G	A	Dclre1a	p.P968P	silent	1	[MD6080c]	0.00590842	MD6080	-	Dorsal
MD6080i	8	19	56545401	G	A	Dclre1a	p.L254L	silent	1	[MD6080i]	0.00456323	MD6080	-	Dorsal
MD6080i	8	1	169982127	C	T	Ddr2	p.?	ess_splice	1	[MD6080i]	0.0158103	MD6080	-	Dorsal
MD6080f	8	1	170004792	C	T	Ddr2	p.G143E	missense	1	[MD6080f]	0.0181219	MD6080	-	Dorsal
MD6080f	8	1	169988428	C	T	Ddr2	p.G570E	missense	1	[MD6080f]	0.0168394	MD6080	-	Dorsal
MD6080g	8	1	170006864	G	C	Ddr2	p.A28G	missense	1	[MD6080g]	0.0127443	MD6080	-	Dorsal
MD6080e	8	1	169984901	G	A	Ddr2	p.S674F	missense	1	[MD6080e]	0.00552923	MD6080	-	Dorsal
MD6080h	8	1	169990531	G	T	Ddr2	p.S469Y	missense	1	[MD6080h]	0.00523013	MD6080	-	Dorsal
MD6080k	8	1	169982054	C	T	Ddr2	p.E785K	missense	1	[MD6080k]	0.00510576	MD6080	-	Dorsal
MD6080g	8	1	170035982	GA	AC	Ddr2	p.I4_P5delinsMS	missense	1	[MD6080g]	0.00507203	MD6080	Inframe trans-codon 5|4	Dorsal
MD6080k	8	1	170004792	C	T	Ddr2	p.G143E	missense	1	[MD6080k]	0.00424628	MD6080	-	Dorsal
MD6080e	8	1	169985033	G	A	Ddr2	p.S630F	missense	1	[MD6080e]	0.00322321	MD6080	-	Dorsal
MD6080p	8	1	169987087	C	T	Ddr2	p.D596N	missense	1	[MD6080p]	0.0030303	MD6080	-	Dorsal
MD6080g	8	1	170006857	G	A	Ddr2	p.C30C	silent	1	[MD6080g]	0.0147662	MD6080	-	Dorsal
MD6080c	8	1	169988457	C	T	Ddr2	p.R560R	silent	1	[MD6080c]	0.0128056	MD6080	-	Dorsal
MD6080k	8	1	170006833	T	C	Ddr2	p.G38G	silent	1	[MD6080k]	0.00842912	MD6080	-	Dorsal
MD6080i	8	1	170005292	T	C	Ddr2	p.E66E	silent	1	[MD6080i]	0.00761697	MD6080	-	Dorsal
MD6080g	8	1	170035989	G	T	Ddr2	p.I2I	silent	1	[MD6080g]	0.00608167	MD6080	-	Dorsal
MD6080g	8	1	169984981	C	T	Ddr2	p.E647E	silent	1	[MD6080g]	0.00606061	MD6080	-	Dorsal
MD6080e	8	1	169988442	G	A	Ddr2	p.F565F	silent	1	[MD6080e]	0.00574713	MD6080	-	Dorsal
MD6080c	8	1	169988472	C	T	Ddr2	p.V555V	silent	1	[MD6080c]	0.00538213	MD6080	-	Dorsal
MD6080f	8	1	170004701	G	A	Ddr2	p.S173S	silent	1	[MD6080f]	0.00428571	MD6080	-	Dorsal
MD6080o	8	1	169998066	G	A	Ddr2	p.L322L	silent	1	[MD6080o]	0.00428082	MD6080	-	Dorsal
MD6080n	8	1	170004646	G	A	Ddr2	p.?	splice_region	1	[MD6080n]	0.0289963	MD6080	-	Dorsal
MD6080o	8	1	170004278	G	A	Ddr2	p.?	splice_region	1	[MD6080o]	0.00973574	MD6080	-	Dorsal
MD6080k	8	12	3902801	C	T	Dnmt3a	p.S766L	missense	1	[MD6080k]	0.0137339	MD6080	-	Dorsal
MD6080c	8	12	3907683	C	T	Dnmt3a	p.S888L	missense	1	[MD6080c]	0.0113379	MD6080	-	Dorsal
MD6080f	8	12	3873288	C	T	Dnmt3a	p.R163W	missense	1	[MD6080f]	0.00963082	MD6080	-	Dorsal
MD6080e	8	12	3904147	C	T	Dnmt3a	p.P773L	missense	1	[MD6080e]	0.00956938	MD6080	-	Dorsal
MD6080_m00007	8	12	3901622	C	T	Dnmt3a	p.I666I	silent	2	[MD6080o, MD6080p]	0.0160157	MD6080	-	Dorsal
MD6080c	8	12	3901598	C	T	Dnmt3a	p.A658A	silent	1	[MD6080c]	0.00938478	MD6080	-	Dorsal
MD6080m	8	12	3866059	C	T	Dnmt3a	p.P81P	silent	1	[MD6080m]	0.00711744	MD6080	-	Dorsal
MD6080d	8	12	3902745	C	T	Dnmt3a	p.F747F	silent	1	[MD6080d]	0.00353357	MD6080	-	Dorsal
MD6080q	8	12	3895537	C	T	Dnmt3a	p.?	splice_region	1	[MD6080q]	0.0211039	MD6080	-	Dorsal
MD6080o	8	12	3872829	C	T	Dnmt3a	p.?	splice_region	1	[MD6080o]	0.00490677	MD6080	-	Dorsal
MD6080i	8	11	16752511	C	A	Egfr	p.T10K	missense	1	[MD6080i]	0.0106101	MD6080	-	Dorsal
MD6080f	8	11	16867254	C	T	Egfr	p.P195S	missense	1	[MD6080f]	0.00573066	MD6080	-	Dorsal
MD6080f	8	11	16889953	C	T	Egfr	p.L656F	missense	1	[MD6080f]	0.00568643	MD6080	-	Dorsal
MD6080k	8	11	16871625	C	T	Egfr	p.S350F	missense	1	[MD6080k]	0.00387097	MD6080	-	Dorsal
MD6080c	8	11	16858991	C	T	Egfr	p.L62F	missense	1	[MD6080c]	0.00370096	MD6080	-	Dorsal
MD6080n	8	11	16871603	G	C	Egfr	p.G343R	missense	1	[MD6080n]	0.00346021	MD6080	-	Dorsal
MD6080q	8	11	16878202	C	T	Egfr	p.S525F	missense	1	[MD6080q]	0.00303951	MD6080	-	Dorsal
MD6080n	8	11	16911696	C	T	Egfr	p.I1158I	silent	1	[MD6080n]	0.00876011	MD6080	-	Dorsal
MD6080c	8	11	16891180	C	T	Egfr	p.L690L	silent	1	[MD6080c]	0.00387297	MD6080	-	Dorsal
MD6080k	8	11	16891171	T	A	Egfr	p.?	splice_region	1	[MD6080k]	0.0150479	MD6080	-	Dorsal
MD6080k	8	11	16868099	C	T	Egfr	p.?	splice_region	1	[MD6080k]	0.0116525	MD6080	-	Dorsal
MD6080j	8	1	131155671	C	T	Eif2d	p.L124F	missense	1	[MD6080j]	0.00489716	MD6080	-	Dorsal
MD6080f	8	1	131165123	G	A	Eif2d	p.K389K	silent	1	[MD6080f]	0.0151899	MD6080	-	Dorsal
MD6080i	8	1	131158267	C	T	Eif2d	p.V166V	silent	1	[MD6080i]	0.00500417	MD6080	-	Dorsal
MD6080d	8	1	131154386	C	T	Eif2d	p.L72L	silent	1	[MD6080d]	0.00400962	MD6080	-	Dorsal
MD6080f	8	15	81626343	G	A	Ep300	p.M750I	missense	1	[MD6080f]	0.0179372	MD6080	-	Dorsal
MD6080_m00010	8	15	81650779	C	T	Ep300	p.P2346S	missense	2	[MD6080h, MD6080i]	0.0113979	MD6080	-	Dorsal
MD6080l	8	15	81649906	C	T	Ep300	p.L2055F	missense	1	[MD6080l]	0.0111524	MD6080	-	Dorsal
MD6080f	8	15	81631777	G	T	Ep300	p.C1141F	missense	1	[MD6080f]	0.00816326	MD6080	-	Dorsal
MD6080k	8	15	81650713	CC	TT	Ep300	p.P2324L	missense	1	[MD6080k]	0.00767918	MD6080	2324|2324	Dorsal
MD6080j	8	15	81640054	C	T	Ep300	p.A1361V	missense	1	[MD6080j]	0.00639659	MD6080	-	Dorsal
MD6080o	8	15	81611439	A	C	Ep300	p.I401L	missense	1	[MD6080o]	0.00626118	MD6080	-	Dorsal
MD6080h	8	15	81627505	C	T	Ep300	p.P929S	missense	1	[MD6080h]	0.00544747	MD6080	-	Dorsal
MD6080o	8	15	81627527	C	T	Ep300	p.S936F	missense	1	[MD6080o]	0.00537634	MD6080	-	Dorsal
MD6080p	8	15	81649925	C	T	Ep300	p.S2061F	missense	1	[MD6080p]	0.00532319	MD6080	-	Dorsal
MD6080k	8	15	81650675	C	T	Ep300	p.P2311L	missense	1	[MD6080k]	0.00532269	MD6080	-	Dorsal
MD6080f	8	15	81648369	C	T	Ep300	p.P1603S	missense	1	[MD6080f]	0.00527241	MD6080	-	Dorsal
MD6080p	8	15	81643079	C	T	Ep300	p.P1501L	missense	1	[MD6080p]	0.00525394	MD6080	-	Dorsal
MD6080f	8	15	81648376	C	G	Ep300	p.P1605R	missense	1	[MD6080f]	0.00433276	MD6080	-	Dorsal
MD6080e	8	15	81627320	C	T	Ep300	p.P867L	missense	1	[MD6080e]	0.004313	MD6080	-	Dorsal
MD6080c	8	15	81613371	C	T	Ep300	p.P496L	missense	1	[MD6080c]	0.00392773	MD6080	-	Dorsal
MD6080j	8	15	81628342	C	T	Ep300	p.S955F	missense	1	[MD6080j]	0.0037679	MD6080	-	Dorsal
MD6080j	8	15	81630078	C	T	Ep300	p.P1073S	missense	1	[MD6080j]	0.00359712	MD6080	-	Dorsal
MD6080l	8	15	81624585	C	T	Ep300	p.S732F	missense	1	[MD6080l]	0.00345781	MD6080	-	Dorsal
MD6080h	8	15	81616838	C	T	Ep300	p.L580F	missense	1	[MD6080h]	0.00301432	MD6080	-	Dorsal
MD6080m	8	15	81627305	C	T	Ep300	p.P862L	missense	1	[MD6080m]	0.00249844	MD6080	-	Dorsal
MD6080f	8	15	81649354	C	T	Ep300	p.Q1871*	nonsense	1	[MD6080f]	0.0135318	MD6080	-	Dorsal
MD6080p	8	15	81601138	C	T	Ep300	p.Q109*	nonsense	1	[MD6080p]	0.00900164	MD6080	-	Dorsal
MD6080m	8	15	81627516	T	C	Ep300	p.P932P	silent	1	[MD6080m]	0.00830258	MD6080	-	Dorsal
MD6080h	8	15	81627159	T	A	Ep300	p.S813S	silent	1	[MD6080h]	0.00640615	MD6080	-	Dorsal
MD6080o	8	15	81649497	C	T	Ep300	p.P1918P	silent	1	[MD6080o]	0.00599315	MD6080	-	Dorsal
MD6080o	8	15	81601533	C	T	Ep300	p.P240P	silent	1	[MD6080o]	0.0051975	MD6080	-	Dorsal
MD6080f	8	15	81648873	C	T	Ep300	p.G1710G	silent	1	[MD6080f]	0.00477099	MD6080	-	Dorsal
MD6080h	8	15	81608367	C	T	Ep300	p.P301P	silent	1	[MD6080h]	0.00474834	MD6080	-	Dorsal
MD6080f	8	15	81640479	C	T	Ep300	p.F1403F	silent	1	[MD6080f]	0.00472144	MD6080	-	Dorsal
MD6080e	8	15	81621080	C	T	Ep300	p.L634L	silent	1	[MD6080e]	0.00436681	MD6080	-	Dorsal
MD6080g	8	15	81650614	C	T	Ep300	p.L2291L	silent	1	[MD6080g]	0.00383142	MD6080	-	Dorsal
MD6080m	8	15	81627447	C	T	Ep300	p.S909S	silent	1	[MD6080m]	0.0035461	MD6080	-	Dorsal
MD6080f	8	15	81632415	C	T	Ep300	p.?	splice_region	1	[MD6080f]	0.0107991	MD6080	-	Dorsal
MD6080f	8	15	81639737	C	T	Ep300	p.?	splice_region	1	[MD6080f]	0.003861	MD6080	-	Dorsal
MD6080e	8	15	81628481	C	T	Ep300	p.?	splice_region	1	[MD6080e]	0.00369822	MD6080	-	Dorsal
MD6080e	8	11	98436179	C	T	Erbb2	p.P1138L	missense	1	[MD6080e]	0.0284281	MD6080	-	Dorsal
MD6080j	8	11	98427131	C	T	Erbb2	p.R433W	missense	1	[MD6080j]	0.0107335	MD6080	-	Dorsal
MD6080e	8	11	98436133	C	T	Erbb2	p.P1123S	missense	1	[MD6080e]	0.00843373	MD6080	-	Dorsal
MD6080n	8	11	98428908	C	T	Erbb2	p.L609F	missense	1	[MD6080n]	0.00694444	MD6080	-	Dorsal
MD6080e	8	11	98425145	C	T	Erbb2	p.T358I	missense	1	[MD6080e]	0.00572363	MD6080	-	Dorsal
MD6080k	8	11	98435999	C	T	Erbb2	p.P1078L	missense	1	[MD6080k]	0.00547046	MD6080	-	Dorsal
MD6080h	8	11	98436017	C	T	Erbb2	p.S1084F	missense	1	[MD6080h]	0.00547046	MD6080	-	Dorsal
MD6080l	8	11	98436481	C	T	Erbb2	p.P1195L	missense	1	[MD6080l]	0.00479233	MD6080	-	Dorsal
MD6080p	8	11	98427383	C	T	Erbb2	p.P482S	missense	1	[MD6080p]	0.00335289	MD6080	-	Dorsal
MD6080f	8	11	98435950	C	T	Erbb2	p.L1062L	silent	1	[MD6080f]	0.0341297	MD6080	-	Dorsal
MD6080g	8	11	98434854	C	T	Erbb2	p.I927I	silent	1	[MD6080g]	0.0104265	MD6080	-	Dorsal
MD6080p	8	11	98433939	C	T	Erbb2	p.L786L	silent	1	[MD6080p]	0.00649351	MD6080	-	Dorsal
MD6080j	8	11	98436094	C	T	Erbb2	p.L1110L	silent	1	[MD6080j]	0.00596422	MD6080	-	Dorsal
MD6080m	8	11	98428002	C	T	Erbb2	p.F535F	silent	1	[MD6080m]	0.00531915	MD6080	-	Dorsal
MD6080j	8	11	98427145	C	T	Erbb2	p.L437L	silent	1	[MD6080j]	0.0047259	MD6080	-	Dorsal
MD6080p	8	11	98433390	T	A	Erbb2	p.?	splice_region	1	[MD6080p]	0.00996678	MD6080	-	Dorsal
MD6080d	8	10	128576982	G	A	Erbb3	p.R580C	missense	1	[MD6080d]	0.0093985	MD6080	-	Dorsal
MD6080g	8	10	128569706	G	A	Erbb3	p.L1228F	missense	1	[MD6080g]	0.00568182	MD6080	-	Dorsal
MD6080i	8	10	128569657	G	A	Erbb3	p.A1244V	missense	1	[MD6080i]	0.00523104	MD6080	-	Dorsal
MD6080g	8	10	128571510	A	G	Erbb3	p.F956S	missense	1	[MD6080g]	0.00488599	MD6080	-	Dorsal
MD6080l	8	10	128583660	G	A	Erbb3	p.P197L	missense	1	[MD6080l]	0.0038373	MD6080	-	Dorsal
MD6080m	8	10	128569397	A	T	Erbb3	p.F1331I	missense	1	[MD6080m]	0.0033195	MD6080	-	Dorsal
MD6080i	8	10	128572172	G	A	Erbb3	p.I881I	silent	1	[MD6080i]	0.00693241	MD6080	-	Dorsal
MD6080p	8	10	128576941	G	A	Erbb3	p.I593I	silent	1	[MD6080p]	0.00657354	MD6080	-	Dorsal
MD6080h	8	10	128579079	G	A	Erbb3	p.I399I	silent	1	[MD6080h]	0.0059952	MD6080	-	Dorsal
MD6080f	8	10	128572593	G	A	Erbb3	p.?	splice_region	1	[MD6080f]	0.0118343	MD6080	-	Dorsal
MD6080n	8	10	128578240	A	T	Erbb3	p.?	splice_region	1	[MD6080n]	0.0114007	MD6080	-	Dorsal
MD6080j	8	10	128573540	T	G	Erbb3	p.?	splice_region	1	[MD6080j]	0.00354925	MD6080	-	Dorsal
MD6080f	8	1	68328200	T	A	Erbb4	p.I453F	missense	1	[MD6080f]	0.0126283	MD6080	-	Dorsal
MD6080n	8	1	68339474	C	T	Erbb4	p.G336E	missense	1	[MD6080n]	0.00971599	MD6080	-	Dorsal
MD6080n	8	1	68259214	CT	TA	Erbb4	p.K682I	missense	1	[MD6080n]	0.00733063	MD6080	682|682	Dorsal
MD6080f	8	1	68259276	A	T	Erbb4	p.F662I	missense	1	[MD6080f]	0.00724638	MD6080	-	Dorsal
MD6080c	8	1	68560557	G	T	Erbb4	p.F120L	missense	1	[MD6080c]	0.00617284	MD6080	-	Dorsal
MD6080i	8	1	68071525	G	A	Erbb4	p.S1043F	missense	1	[MD6080i]	0.0060241	MD6080	-	Dorsal
MD6080e	8	1	68075550	C	T	Erbb4	p.E912K	missense	1	[MD6080e]	0.00590717	MD6080	-	Dorsal
MD6080i	8	1	68290256	G	A	Erbb4	p.P645S	missense	1	[MD6080i]	0.00577617	MD6080	-	Dorsal
MD6080l	8	1	68042465	G	A	Erbb4	p.P1137S	missense	1	[MD6080l]	0.00573301	MD6080	-	Dorsal
MD6080f	8	1	68309631	C	T	Erbb4	p.G529E	missense	1	[MD6080f]	0.00557621	MD6080	-	Dorsal
MD6080l	8	1	68330207	C	T	Erbb4	p.G425E	missense	1	[MD6080l]	0.00534759	MD6080	-	Dorsal
MD6080e	8	1	68080675	C	T	Erbb4	p.G870R	missense	1	[MD6080e]	0.00528634	MD6080	-	Dorsal
MD6080n	8	1	68254633	G	A	Erbb4	p.P700S	missense	1	[MD6080n]	0.00488599	MD6080	-	Dorsal
MD6080m	8	1	68339398	C	G	Erbb4	p.K361N	missense	1	[MD6080m]	0.00473613	MD6080	-	Dorsal
MD6080c	8	1	68042683	G	A	Erbb4	p.P1064L	missense	1	[MD6080c]	0.00462963	MD6080	-	Dorsal
MD6080q	8	1	68198904	G	A	Erbb4	p.H809Y	missense	1	[MD6080q]	0.00460476	MD6080	-	Dorsal
MD6080q	8	1	68343888	C	T	Erbb4	p.E317K	missense	1	[MD6080q]	0.0044501	MD6080	-	Dorsal
MD6080k	8	1	68040302	C	T	Erbb4	p.M1206I	missense	1	[MD6080k]	0.00422195	MD6080	-	Dorsal
MD6080j	8	1	68071680	A	C	Erbb4	p.D991E	missense	1	[MD6080j]	0.00396511	MD6080	-	Dorsal
MD6080o	8	1	68370502	G	A	Erbb4	p.S192F	missense	1	[MD6080o]	0.00341006	MD6080	-	Dorsal
MD6080e	8	1	68040129	T	G	Erbb4	p.E1264A	missense	1	[MD6080e]	0.00328677	MD6080	-	Dorsal
MD6080h	8	1	68349413	C	T	Erbb4	p.R210K	missense	1	[MD6080h]	0.00308642	MD6080	-	Dorsal
MD6080j	8	1	68040208	G	A	Erbb4	p.Q1238*	nonsense	1	[MD6080j]	0.0104094	MD6080	-	Dorsal
MD6080f	8	1	68040239	C	T	Erbb4	p.W1227*	nonsense	1	[MD6080f]	0.00297619	MD6080	-	Dorsal
MD6080_m00003	8	1	68040467	T	C	Erbb4	p.E1151E	silent	2	[MD6080f, MD6080h]	0.0378093	MD6080	-	Dorsal
MD6080j	8	1	68040317	C	T	Erbb4	p.G1201G	silent	1	[MD6080j]	0.0197109	MD6080	-	Dorsal
MD6080n	8	1	68298406	C	T	Erbb4	p.K584K	silent	1	[MD6080n]	0.0123894	MD6080	-	Dorsal
MD6080n	8	1	68740421	G	A	Erbb4	p.I65I	silent	1	[MD6080n]	0.0117878	MD6080	-	Dorsal
MD6080c	8	1	68071536	T	C	Erbb4	p.T1039T	silent	1	[MD6080c]	0.0113754	MD6080	-	Dorsal
MD6080f	8	1	68040158	C	T	Erbb4	p.Q1254Q	silent	1	[MD6080f]	0.00995406	MD6080	-	Dorsal
MD6080n	8	1	68560596	C	T	Erbb4	p.G107G	silent	1	[MD6080n]	0.00862069	MD6080	-	Dorsal
MD6080l	8	1	68328075	C	T	Erbb4	p.E494E	silent	1	[MD6080l]	0.00599401	MD6080	-	Dorsal
MD6080c	8	1	68075539	G	T	Erbb4	p.T915T	silent	1	[MD6080c]	0.00515464	MD6080	-	Dorsal
MD6080g	8	1	68250586	G	A	Erbb4	p.F765F	silent	1	[MD6080g]	0.00506329	MD6080	-	Dorsal
MD6080l	8	1	68198953	G	A	Erbb4	p.I792I	silent	1	[MD6080l]	0.00486618	MD6080	-	Dorsal
MD6080i	8	1	68075470	A	C	Erbb4	p.R938R	silent	1	[MD6080i]	0.00440852	MD6080	-	Dorsal
MD6080i	8	1	68042559	C	T	Erbb4	p.E1105E	silent	1	[MD6080i]	0.00423729	MD6080	-	Dorsal
MD6080j	8	1	68259265	C	T	Erbb4	p.V665V	silent	1	[MD6080j]	0.00404204	MD6080	-	Dorsal
MD6080q	8	1	68042622	C	T	Erbb4	p.E1084E	silent	1	[MD6080q]	0.00301205	MD6080	-	Dorsal
MD6080d	8	1	68560490	C	T	Erbb4	p.?	splice_region	1	[MD6080d]	0.00846433	MD6080	-	Dorsal
MD6080k	8	1	68254658	A	G	Erbb4	p.?	splice_region	1	[MD6080k]	0.00723982	MD6080	-	Dorsal
MD6080m	8	6	47576646	G	A	Ezh2	p.R46C	missense	1	[MD6080m]	0.00555115	MD6080	-	Dorsal
MD6080g	8	6	47551739	G	A	Ezh2	p.F295F	silent	1	[MD6080g]	0.00344234	MD6080	-	Dorsal
MD6080e	8	8	44950343	G	-	Fat1	p.V44fs*22	frameshift	1	[MD6080e]	0.00572883	MD6080	-	Dorsal
MD6080f	8	8	45051032	C	T	Fat1	p.P4466S	missense	1	[MD6080f]	0.0300231	MD6080	-	Dorsal
MD6080e	8	8	45017884	T	G	Fat1	p.V1552G	missense	1	[MD6080e]	0.018419	MD6080	-	Dorsal
MD6080l	8	8	45025873	C	T	Fat1	p.S2629L	missense	1	[MD6080l]	0.00977654	MD6080	-	Dorsal
MD6080e	8	8	45010498	C	T	Fat1	p.S1359L	missense	1	[MD6080e]	0.00854701	MD6080	-	Dorsal
MD6080g	8	8	45025596	T	G	Fat1	p.F2537V	missense	1	[MD6080g]	0.008	MD6080	-	Dorsal
MD6080l	8	8	44951550	C	G	Fat1	p.A446G	missense	1	[MD6080l]	0.00712435	MD6080	-	Dorsal
MD6080c	8	8	45026110	C	T	Fat1	p.P2708L	missense	1	[MD6080c]	0.00697085	MD6080	-	Dorsal
MD6080_m00027	8	8	45026244	T	A	Fat1	p.F2753I	missense	2	[MD6080p, MD6080q]	0.00664831	MD6080	-	Dorsal
MD6080o	8	8	45024899	CC	TT	Fat1	p.L2305F	missense	1	[MD6080o]	0.00577234	MD6080	Trans-codon 2304|2305	Dorsal
MD6080p	8	8	45042240	C	T	Fat1	p.P4099S	missense	1	[MD6080p]	0.00567376	MD6080	-	Dorsal
MD6080h	8	8	44950646	G	A	Fat1	p.D145N	missense	1	[MD6080h]	0.00563204	MD6080	-	Dorsal
MD6080i	8	8	45035550	C	T	Fat1	p.S3433F	missense	1	[MD6080i]	0.00526316	MD6080	-	Dorsal
MD6080q	8	8	45025158	C	A	Fat1	p.L2391M	missense	1	[MD6080q]	0.00507614	MD6080	-	Dorsal
MD6080g	8	8	45040592	C	T	Fat1	p.S3902F	missense	1	[MD6080g]	0.00464756	MD6080	-	Dorsal
MD6080n	8	8	45051321	T	A	Fat1	p.M4562K	missense	1	[MD6080n]	0.00464037	MD6080	-	Dorsal
MD6080f	8	8	45025033	C	T	Fat1	p.A2349V	missense	1	[MD6080f]	0.00403769	MD6080	-	Dorsal
MD6080o	8	8	45023632	C	T	Fat1	p.S1882F	missense	1	[MD6080o]	0.00371747	MD6080	-	Dorsal
MD6080p	8	8	44951291	C	A	Fat1	p.Q360K	missense	1	[MD6080p]	0.00348432	MD6080	-	Dorsal
MD6080l	8	8	44989135	C	T	Fat1	p.S1158F	missense	1	[MD6080l]	0.00319285	MD6080	-	Dorsal
MD6080h	8	8	45026824	A	T	Fat1	p.D2946V	missense	1	[MD6080h]	0.0028169	MD6080	-	Dorsal
MD6080e	8	8	45031503	A	T	Fat1	p.E3236D	missense	1	[MD6080e]	0.00262123	MD6080	-	Dorsal
MD6080_m00034	8	8	44953025	C	T	Fat1	p.R938*	nonsense	4	[MD6080d, MD6080e, MD6080f, MD6080i]	0.0287584	MD6080	-	Dorsal
MD6080_m00035	8	8	45023376	C	T	Fat1	p.R1797*	nonsense	2	[MD6080e, MD6080g]	0.0123275	MD6080	-	Dorsal
MD6080i	8	8	45009880	C	T	Fat1	p.Q1245*	nonsense	1	[MD6080i]	0.0053681	MD6080	-	Dorsal
MD6080p	8	8	45035606	C	T	Fat1	p.Q3452*	nonsense	1	[MD6080p]	0.00505051	MD6080	-	Dorsal
MD6080d	8	8	45023820	C	T	Fat1	p.Q1945*	nonsense	1	[MD6080d]	0.0042042	MD6080	-	Dorsal
MD6080i	8	8	44952617	C	T	Fat1	p.Q802*	nonsense	1	[MD6080i]	0.00420168	MD6080	-	Dorsal
MD6080l	8	8	45024462	A	T	Fat1	p.K2159*	nonsense	1	[MD6080l]	0.00343643	MD6080	-	Dorsal
MD6080n	8	8	45009880	C	T	Fat1	p.Q1245*	nonsense	1	[MD6080n]	0.00323363	MD6080	-	Dorsal
MD6080o	8	8	45023192	T	A	Fat1	p.Y1735*	nonsense	1	[MD6080o]	0.00266845	MD6080	-	Dorsal
MD6080e	8	8	45010610	C	T	Fat1	p.I1396I	silent	1	[MD6080e]	0.0266821	MD6080	-	Dorsal
MD6080f	8	8	44950249	C	T	Fat1	p.L12L	silent	1	[MD6080f]	0.0231437	MD6080	-	Dorsal
MD6080n	8	8	45041947	C	T	Fat1	p.S4059S	silent	1	[MD6080n]	0.0202808	MD6080	-	Dorsal
MD6080f	8	8	44951935	C	T	Fat1	p.N574N	silent	1	[MD6080f]	0.0184	MD6080	-	Dorsal
MD6080i	8	8	45023627	C	T	Fat1	p.V1880V	silent	1	[MD6080i]	0.0146028	MD6080	-	Dorsal
MD6080o	8	8	45051073	C	T	Fat1	p.S4479S	silent	1	[MD6080o]	0.010929	MD6080	-	Dorsal
MD6080f	8	8	45037068	C	T	Fat1	p.F3649F	silent	1	[MD6080f]	0.00931232	MD6080	-	Dorsal
MD6080q	8	8	45044415	C	T	Fat1	p.F4289F	silent	1	[MD6080q]	0.00825921	MD6080	-	Dorsal
MD6080l	8	8	44951554	C	A	Fat1	p.S447S	silent	1	[MD6080l]	0.00645995	MD6080	-	Dorsal
MD6080o	8	8	44952472	C	T	Fat1	p.L753L	silent	1	[MD6080o]	0.00642523	MD6080	-	Dorsal
MD6080_m00033	8	8	44952790	C	T	Fat1	p.T859T	silent	2	[MD6080c, MD6080h]	0.00609951	MD6080	-	Dorsal
MD6080h	8	8	45051223	C	T	Fat1	p.F4529F	silent	1	[MD6080h]	0.00547945	MD6080	-	Dorsal
MD6080n	8	8	44951953	C	T	Fat1	p.P580P	silent	1	[MD6080n]	0.0053681	MD6080	-	Dorsal
MD6080k	8	8	45026006	C	T	Fat1	p.F2673F	silent	1	[MD6080k]	0.00513992	MD6080	-	Dorsal
MD6080h	8	8	45026864	C	T	Fat1	p.F2959F	silent	1	[MD6080h]	0.00512821	MD6080	-	Dorsal
MD6080g	8	8	45026009	C	T	Fat1	p.F2674F	silent	1	[MD6080g]	0.00505051	MD6080	-	Dorsal
MD6080g	8	8	44950867	C	T	Fat1	p.L218L	silent	1	[MD6080g]	0.00459016	MD6080	-	Dorsal
MD6080n	8	8	44952278	C	T	Fat1	p.L689L	silent	1	[MD6080n]	0.00449775	MD6080	-	Dorsal
MD6080f	8	8	45017562	C	T	Fat1	p.L1509L	silent	1	[MD6080f]	0.00436999	MD6080	-	Dorsal
MD6080l	8	8	45025281	C	T	Fat1	p.L2432L	silent	1	[MD6080l]	0.00429184	MD6080	-	Dorsal
MD6080e	8	8	44952364	C	T	Fat1	p.F717F	silent	1	[MD6080e]	0.00408163	MD6080	-	Dorsal
MD6080i	8	8	45026327	C	T	Fat1	p.I2780I	silent	1	[MD6080i]	0.00332594	MD6080	-	Dorsal
MD6080f	8	11	55253955	G	A	Fat2	p.S4031F	missense	1	[MD6080f]	0.0159176	MD6080	-	Dorsal
MD6080f	8	11	55309885	G	A	Fat2	p.L788F	missense	1	[MD6080f]	0.0140598	MD6080	-	Dorsal
MD6080e	8	11	55291999	G	A	Fat2	p.S1344F	missense	1	[MD6080e]	0.0123023	MD6080	-	Dorsal
MD6080g	8	11	55285064	G	A	Fat2	p.L1608F	missense	1	[MD6080g]	0.011399	MD6080	-	Dorsal
MD6080e	8	11	55285975	G	A	Fat2	p.P1565S	missense	1	[MD6080e]	0.0111111	MD6080	-	Dorsal
MD6080h	8	11	55311217	G	A	Fat2	p.R344C	missense	1	[MD6080h]	0.0107167	MD6080	-	Dorsal
MD6080m	8	11	55273078	G	A	Fat2	p.P3117L	missense	1	[MD6080m]	0.0093617	MD6080	-	Dorsal
MD6080g	8	11	55282630	AG	TA	Fat2	p.L2419Y	missense	1	[MD6080g]	0.00922862	MD6080	2419|2419	Dorsal
MD6080i	8	11	55310197	G	A	Fat2	p.L684F	missense	1	[MD6080i]	0.00885559	MD6080	-	Dorsal
MD6080p	8	11	55310620	G	A	Fat2	p.R543C	missense	1	[MD6080p]	0.00860357	MD6080	-	Dorsal
MD6080o	8	11	55311571	G	A	Fat2	p.R226C	missense	1	[MD6080o]	0.00854139	MD6080	-	Dorsal
MD6080g	8	11	55281469	G	A	Fat2	p.A2806V	missense	1	[MD6080g]	0.00833333	MD6080	-	Dorsal
MD6080m	8	11	55252360	G	A	Fat2	p.P4221L	missense	1	[MD6080m]	0.0079646	MD6080	-	Dorsal
MD6080c	8	11	55303842	A	G	Fat2	p.Y1124H	missense	1	[MD6080c]	0.00788022	MD6080	-	Dorsal
MD6080n	8	11	55311118	G	A	Fat2	p.P377S	missense	1	[MD6080n]	0.00728863	MD6080	-	Dorsal
MD6080j	8	11	55284322	G	A	Fat2	p.S1855F	missense	1	[MD6080j]	0.00710059	MD6080	-	Dorsal
MD6080f	8	11	55270277	G	A	Fat2	p.S3209F	missense	1	[MD6080f]	0.00640439	MD6080	-	Dorsal
MD6080m	8	11	55312110	G	A	Fat2	p.S46F	missense	1	[MD6080m]	0.00628437	MD6080	-	Dorsal
MD6080p	8	11	55276116	G	A	Fat2	p.R3023C	missense	1	[MD6080p]	0.00620636	MD6080	-	Dorsal
MD6080i	8	11	55283131	G	A	Fat2	p.S2252F	missense	1	[MD6080i]	0.00582666	MD6080	-	Dorsal
MD6080p	8	11	55309663	G	A	Fat2	p.P862S	missense	1	[MD6080p]	0.00552868	MD6080	-	Dorsal
MD6080q	8	11	55253887	T	C	Fat2	p.I4054V	missense	1	[MD6080q]	0.00509554	MD6080	-	Dorsal
MD6080j	8	11	55310215	G	A	Fat2	p.H678Y	missense	1	[MD6080j]	0.00401875	MD6080	-	Dorsal
MD6080j	8	11	55310988	G	A	Fat2	p.P420L	missense	1	[MD6080j]	0.00370828	MD6080	-	Dorsal
MD6080p	8	11	55309531	A	T	Fat2	p.F906I	missense	1	[MD6080p]	0.00369004	MD6080	-	Dorsal
MD6080m	8	11	55253725	G	A	Fat2	p.L4108F	missense	1	[MD6080m]	0.0036036	MD6080	-	Dorsal
MD6080g	8	11	55283722	A	C	Fat2	p.L2055R	missense	1	[MD6080g]	0.00309024	MD6080	-	Dorsal
MD6080d	8	11	55283731	G	A	Fat2	p.A2052V	missense	1	[MD6080d]	0.00308642	MD6080	-	Dorsal
MD6080m	8	11	55282352	G	A	Fat2	p.P2512S	missense	1	[MD6080m]	0.00306373	MD6080	-	Dorsal
MD6080g	8	11	55311526	G	A	Fat2	p.P241S	missense	1	[MD6080g]	0.0030303	MD6080	-	Dorsal
MD6080k	8	11	55311213	G	A	Fat2	p.S345F	missense	1	[MD6080k]	0.00247372	MD6080	-	Dorsal
MD6080h	8	11	55284572	G	A	Fat2	p.P1772S	missense	1	[MD6080h]	0.00242718	MD6080	-	Dorsal
MD6080f	8	11	55287894	G	A	Fat2	p.Q1447*	nonsense	1	[MD6080f]	0.00648824	MD6080	-	Dorsal
MD6080e	8	11	55285999	G	A	Fat2	p.Q1557*	nonsense	1	[MD6080e]	0.00647249	MD6080	-	Dorsal
MD6080j	8	11	55283615	G	A	Fat2	p.Q2091*	nonsense	1	[MD6080j]	0.00318471	MD6080	-	Dorsal
MD6080_m00004	8	11	55287832	G	A	Fat2	p.L1467L	silent	2	[MD6080e, MD6080i]	0.0281789	MD6080	-	Dorsal
MD6080e	8	11	55262771	G	A	Fat2	p.I3538I	silent	1	[MD6080e]	0.0142259	MD6080	-	Dorsal
MD6080m	8	11	55253726	G	A	Fat2	p.P4107P	silent	1	[MD6080m]	0.00905797	MD6080	-	Dorsal
MD6080e	8	11	55252293	G	A	Fat2	p.P4243P	silent	1	[MD6080e]	0.00809353	MD6080	-	Dorsal
MD6080e	8	11	55291893	G	A	Fat2	p.L1379L	silent	1	[MD6080e]	0.00655738	MD6080	-	Dorsal
MD6080i	8	11	55312148	G	A	Fat2	p.F33F	silent	1	[MD6080i]	0.00655499	MD6080	-	Dorsal
MD6080i	8	11	55283874	G	A	Fat2	p.F2004F	silent	1	[MD6080i]	0.00601323	MD6080	-	Dorsal
MD6080j	8	11	55310402	G	A	Fat2	p.F615F	silent	1	[MD6080j]	0.00593824	MD6080	-	Dorsal
MD6080f	8	11	55252212	G	A	Fat2	p.L4270L	silent	1	[MD6080f]	0.00581959	MD6080	-	Dorsal
MD6080c	8	11	55278926	G	A	Fat2	p.F3002F	silent	1	[MD6080c]	0.00503356	MD6080	-	Dorsal
MD6080q	8	11	55287685	G	A	Fat2	p.S1516S	silent	1	[MD6080q]	0.00478796	MD6080	-	Dorsal
MD6080p	8	11	55311698	G	A	Fat2	p.F183F	silent	1	[MD6080p]	0.00445576	MD6080	-	Dorsal
MD6080p	8	11	55287676	A	T	Fat2	p.S1519S	silent	1	[MD6080p]	0.00435161	MD6080	-	Dorsal
MD6080o	8	11	55283138	G	A	Fat2	p.L2250L	silent	1	[MD6080o]	0.00430416	MD6080	-	Dorsal
MD6080f	8	11	55284936	G	A	Fat2	p.V1650V	silent	1	[MD6080f]	0.00389712	MD6080	-	Dorsal
MD6080c	8	11	55253783	G	A	Fat2	p.L4088L	silent	1	[MD6080c]	0.00376293	MD6080	-	Dorsal
MD6080j	8	11	55303807	G	A	Fat2	p.P1135P	silent	1	[MD6080j]	0.00371978	MD6080	-	Dorsal
MD6080h	8	11	55284843	G	A	Fat2	p.L1681L	silent	1	[MD6080h]	0.00337838	MD6080	-	Dorsal
MD6080f	8	11	55282563	A	G	Fat2	p.L2441L	silent	1	[MD6080f]	0.00333556	MD6080	-	Dorsal
MD6080m	8	11	55311689	G	A	Fat2	p.A186A	silent	1	[MD6080m]	0.00325521	MD6080	-	Dorsal
MD6080q	8	11	55284855	G	A	Fat2	p.S1677S	silent	1	[MD6080q]	0.00291886	MD6080	-	Dorsal
MD6080o	8	11	55252505	G	A	Fat2	p.?	splice_region	1	[MD6080o]	0.00446927	MD6080	-	Dorsal
MD6080n	8	9	16376309	A	-	Fat3	p.N641fs*61	frameshift	1	[MD6080n]	0.0121951	MD6080	-	Dorsal
MD6080f	8	9	16021437	G	T	Fat3	p.S1400Y	missense	1	[MD6080f]	0.0371009	MD6080	-	Dorsal
MD6080n	8	9	16031398	G	A	Fat3	p.S1226F	missense	1	[MD6080n]	0.0242845	MD6080	-	Dorsal
MD6080f	8	9	15996720	T	G	Fat3	p.N2662T	missense	1	[MD6080f]	0.0208202	MD6080	-	Dorsal
MD6080h	8	9	15996018	G	A	Fat3	p.A2896V	missense	1	[MD6080h]	0.0190476	MD6080	-	Dorsal
MD6080f	8	9	15995904	G	T	Fat3	p.P2934Q	missense	1	[MD6080f]	0.0180328	MD6080	-	Dorsal
MD6080f	8	9	15969944	G	A	Fat3	p.L3211F	missense	1	[MD6080f]	0.0175809	MD6080	-	Dorsal
MD6080q	8	9	15968334	A	C	Fat3	p.I3288M	missense	1	[MD6080q]	0.0167984	MD6080	-	Dorsal
MD6080n	8	9	15960529	C	T	Fat3	p.G3522E	missense	1	[MD6080n]	0.0152672	MD6080	-	Dorsal
MD6080q	8	9	15925019	GG	AA	Fat3	p.P4063F	missense	1	[MD6080q]	0.0137097	MD6080	4063|4063	Dorsal
MD6080f	8	9	15998046	C	T	Fat3	p.G2220E	missense	1	[MD6080f]	0.0126921	MD6080	-	Dorsal
MD6080o	8	9	15969874	C	T	Fat3	p.R3234K	missense	1	[MD6080o]	0.0119215	MD6080	-	Dorsal
MD6080h	8	9	15922988	C	T	Fat3	p.E4103K	missense	1	[MD6080h]	0.011655	MD6080	-	Dorsal
MD6080g	8	9	16377190	C	T	Fat3	p.G346R	missense	1	[MD6080g]	0.0107731	MD6080	-	Dorsal
MD6080c	8	9	16246771	C	T	Fat3	p.R1181K	missense	1	[MD6080c]	0.0105519	MD6080	-	Dorsal
MD6080m	8	9	15969953	C	T	Fat3	p.G3208R	missense	1	[MD6080m]	0.010142	MD6080	-	Dorsal
MD6080e	8	9	16378141	G	A	Fat3	p.P29S	missense	1	[MD6080e]	0.00987306	MD6080	-	Dorsal
MD6080p	8	9	15997093	G	A	Fat3	p.R2538W	missense	1	[MD6080p]	0.00968367	MD6080	-	Dorsal
MD6080g	8	9	15967021	G	A	Fat3	p.P3388L	missense	1	[MD6080g]	0.00966962	MD6080	-	Dorsal
MD6080d	8	9	16377588	C	T	Fat3	p.R213Q	missense	1	[MD6080d]	0.0096463	MD6080	-	Dorsal
MD6080_m00029	8	9	16377368	A	C	Fat3	p.D286E	missense	2	[MD6080j, MD6080m]	0.00954912	MD6080	-	Dorsal
MD6080m	8	9	16376176	C	T	Fat3	p.A684T	missense	1	[MD6080m]	0.00903405	MD6080	-	Dorsal
MD6080o	8	9	16375129	G	A	Fat3	p.L1033F	missense	1	[MD6080o]	0.00874636	MD6080	-	Dorsal
MD6080i	8	9	15997135	C	T	Fat3	p.G2524R	missense	1	[MD6080i]	0.00855188	MD6080	-	Dorsal
MD6080n	8	9	15996253	T	A	Fat3	p.I2818L	missense	1	[MD6080n]	0.00854701	MD6080	-	Dorsal
MD6080g	8	9	15960413	G	A	Fat3	p.P3561S	missense	1	[MD6080g]	0.00852879	MD6080	-	Dorsal
MD6080p	8	9	15924987	C	T	Fat3	p.G4074R	missense	1	[MD6080p]	0.00849858	MD6080	-	Dorsal
MD6080o	8	9	16003886	C	T	Fat3	p.D1589N	missense	1	[MD6080o]	0.00839054	MD6080	-	Dorsal
MD6080i	8	9	15922726	G	A	Fat3	p.P4190L	missense	1	[MD6080i]	0.00832703	MD6080	-	Dorsal
MD6080e	8	9	15998387	T	A	Fat3	p.K2106N	missense	1	[MD6080e]	0.0083014	MD6080	-	Dorsal
MD6080p	8	9	15997591	C	T	Fat3	p.E2372K	missense	1	[MD6080p]	0.00753296	MD6080	-	Dorsal
MD6080i	8	9	16004029	C	T	Fat3	p.R1541Q	missense	1	[MD6080i]	0.00735294	MD6080	-	Dorsal
MD6080f	8	9	15997724	A	C	Fat3	p.N2327K	missense	1	[MD6080f]	0.00684931	MD6080	-	Dorsal
MD6080m	8	9	15968147	C	T	Fat3	p.E3351K	missense	1	[MD6080m]	0.00684262	MD6080	-	Dorsal
MD6080i	8	9	16375965	C	T	Fat3	p.G754E	missense	1	[MD6080i]	0.0068408	MD6080	-	Dorsal
MD6080i	8	9	16376541	C	T	Fat3	p.R562Q	missense	1	[MD6080i]	0.00681537	MD6080	-	Dorsal
MD6080n	8	9	15944981	A	G	Fat3	p.F3835S	missense	1	[MD6080n]	0.00681302	MD6080	-	Dorsal
MD6080n	8	9	15997404	C	T	Fat3	p.R2434Q	missense	1	[MD6080n]	0.00657109	MD6080	-	Dorsal
MD6080f	8	9	15968324	C	T	Fat3	p.E3292K	missense	1	[MD6080f]	0.0062435	MD6080	-	Dorsal
MD6080j	8	9	16006732	G	A	Fat3	p.S1465F	missense	1	[MD6080j]	0.00606061	MD6080	-	Dorsal
MD6080p	8	9	15992194	C	T	Fat3	p.G3002R	missense	1	[MD6080p]	0.00585651	MD6080	-	Dorsal
MD6080g	8	9	16003886	C	T	Fat3	p.D1589N	missense	1	[MD6080g]	0.00565428	MD6080	-	Dorsal
MD6080f	8	9	16376469	A	G	Fat3	p.F586S	missense	1	[MD6080f]	0.00562984	MD6080	-	Dorsal
MD6080g	8	9	15924987	C	T	Fat3	p.G4074R	missense	1	[MD6080g]	0.00561798	MD6080	-	Dorsal
MD6080i	8	9	15922954	G	A	Fat3	p.S4114F	missense	1	[MD6080i]	0.00555942	MD6080	-	Dorsal
MD6080f	8	9	16377293	T	G	Fat3	p.K311N	missense	1	[MD6080f]	0.00550964	MD6080	-	Dorsal
MD6080c	8	9	15959766	C	G	Fat3	p.R3776S	missense	1	[MD6080c]	0.00544465	MD6080	-	Dorsal
MD6080q	8	9	16031149	G	T	Fat3	p.S1309Y	missense	1	[MD6080q]	0.00543109	MD6080	-	Dorsal
MD6080p	8	9	15996142	C	T	Fat3	p.E2855K	missense	1	[MD6080p]	0.00533689	MD6080	-	Dorsal
MD6080g	8	9	16377955	C	T	Fat3	p.E91K	missense	1	[MD6080g]	0.00526316	MD6080	-	Dorsal
MD6080f	8	9	16376632	C	G	Fat3	p.E532Q	missense	1	[MD6080f]	0.0052356	MD6080	-	Dorsal
MD6080g	8	9	16377792	T	A	Fat3	p.D145V	missense	1	[MD6080g]	0.00516224	MD6080	-	Dorsal
MD6080g	8	9	16377791	G	T	Fat3	p.D145E	missense	1	[MD6080g]	0.00513573	MD6080	-	Dorsal
MD6080o	8	9	15996579	G	A	Fat3	p.S2709F	missense	1	[MD6080o]	0.00511771	MD6080	-	Dorsal
MD6080e	8	9	15998296	T	C	Fat3	p.R2137G	missense	1	[MD6080e]	0.00502513	MD6080	-	Dorsal
MD6080d	8	9	15990574	C	T	Fat3	p.D3052N	missense	1	[MD6080d]	0.00499287	MD6080	-	Dorsal
MD6080c	8	9	16375167	G	A	Fat3	p.S1020F	missense	1	[MD6080c]	0.00494132	MD6080	-	Dorsal
MD6080h	8	9	15997027	C	T	Fat3	p.E2560K	missense	1	[MD6080h]	0.00493827	MD6080	-	Dorsal
MD6080q	8	9	16376751	G	A	Fat3	p.S492F	missense	1	[MD6080q]	0.00492611	MD6080	-	Dorsal
MD6080n	8	9	15960280	C	T	Fat3	p.G3605E	missense	1	[MD6080n]	0.00490884	MD6080	-	Dorsal
MD6080g	8	9	15997543	C	T	Fat3	p.V2388I	missense	1	[MD6080g]	0.00489297	MD6080	-	Dorsal
MD6080c	8	9	16377600	G	A	Fat3	p.S209F	missense	1	[MD6080c]	0.00488486	MD6080	-	Dorsal
MD6080o	8	9	16377910	C	T	Fat3	p.G106S	missense	1	[MD6080o]	0.00466201	MD6080	-	Dorsal
MD6080f	8	9	16377196	C	T	Fat3	p.D344N	missense	1	[MD6080f]	0.00462351	MD6080	-	Dorsal
MD6080h	8	9	16021422	T	C	Fat3	p.K1405R	missense	1	[MD6080h]	0.00447427	MD6080	-	Dorsal
MD6080p	8	9	15922643	C	T	Fat3	p.E4218K	missense	1	[MD6080p]	0.0043956	MD6080	-	Dorsal
MD6080q	8	9	16376116	C	T	Fat3	p.E704K	missense	1	[MD6080q]	0.00434243	MD6080	-	Dorsal
MD6080c	8	9	15959921	C	T	Fat3	p.E3725K	missense	1	[MD6080c]	0.0042796	MD6080	-	Dorsal
MD6080g	8	9	15997273	G	A	Fat3	p.H2478Y	missense	1	[MD6080g]	0.00423729	MD6080	-	Dorsal
MD6080p	8	9	16377574	C	T	Fat3	p.E218K	missense	1	[MD6080p]	0.00422535	MD6080	-	Dorsal
MD6080c	8	9	16375543	A	G	Fat3	p.Y895H	missense	1	[MD6080c]	0.00419874	MD6080	-	Dorsal
MD6080k	8	9	16029925	A	C	Fat3	p.F1357V	missense	1	[MD6080k]	0.00412371	MD6080	-	Dorsal
MD6080c	8	9	16375720	G	A	Fat3	p.L836F	missense	1	[MD6080c]	0.00407886	MD6080	-	Dorsal
MD6080f	8	9	16375108	C	T	Fat3	p.D1040N	missense	1	[MD6080f]	0.00406229	MD6080	-	Dorsal
MD6080e	8	9	15998728	T	C	Fat3	p.I1993V	missense	1	[MD6080e]	0.00397276	MD6080	-	Dorsal
MD6080c	8	9	15990649	C	T	Fat3	p.V3027I	missense	1	[MD6080c]	0.00396825	MD6080	-	Dorsal
MD6080f	8	9	16376706	G	A	Fat3	p.A507V	missense	1	[MD6080f]	0.00396825	MD6080	-	Dorsal
MD6080q	8	9	16375348	G	A	Fat3	p.L960F	missense	1	[MD6080q]	0.00395034	MD6080	-	Dorsal
MD6080e	8	9	15997414	C	T	Fat3	p.G2431R	missense	1	[MD6080e]	0.0038961	MD6080	-	Dorsal
MD6080i	8	9	15997975	C	T	Fat3	p.E2244K	missense	1	[MD6080i]	0.00381679	MD6080	-	Dorsal
MD6080h	8	9	16375506	C	T	Fat3	p.S907N	missense	1	[MD6080h]	0.00373599	MD6080	-	Dorsal
MD6080p	8	9	15938301	C	A	Fat3	p.R3935L	missense	1	[MD6080p]	0.00372787	MD6080	-	Dorsal
MD6080h	8	9	15996495	A	T	Fat3	p.M2737K	missense	1	[MD6080h]	0.00372142	MD6080	-	Dorsal
MD6080p	8	9	15992193	C	T	Fat3	p.G3002E	missense	1	[MD6080p]	0.00371747	MD6080	-	Dorsal
MD6080c	8	9	16004042	C	T	Fat3	p.E1537K	missense	1	[MD6080c]	0.00369686	MD6080	-	Dorsal
MD6080e	8	9	15966082	G	T	Fat3	p.Q3412K	missense	1	[MD6080e]	0.003663	MD6080	-	Dorsal
MD6080i	8	9	16375119	G	A	Fat3	p.P1036L	missense	1	[MD6080i]	0.00366077	MD6080	-	Dorsal
MD6080h	8	9	16246808	C	T	Fat3	p.D1169N	missense	1	[MD6080h]	0.00357398	MD6080	-	Dorsal
MD6080h	8	9	15996711	C	T	Fat3	p.R2665K	missense	1	[MD6080h]	0.00353357	MD6080	-	Dorsal
MD6080h	8	9	16374993	C	T	Fat3	p.R1078K	missense	1	[MD6080h]	0.00353357	MD6080	-	Dorsal
MD6080j	8	9	15997027	C	T	Fat3	p.E2560K	missense	1	[MD6080j]	0.00350877	MD6080	-	Dorsal
MD6080j	8	9	16375393	G	A	Fat3	p.P945S	missense	1	[MD6080j]	0.00350467	MD6080	-	Dorsal
MD6080h	8	9	15999043	G	A	Fat3	p.L1888F	missense	1	[MD6080h]	0.0034904	MD6080	-	Dorsal
MD6080f	8	9	16375666	C	T	Fat3	p.D854N	missense	1	[MD6080f]	0.00348432	MD6080	-	Dorsal
MD6080f	8	9	16377354	C	T	Fat3	p.G291E	missense	1	[MD6080f]	0.00346021	MD6080	-	Dorsal
MD6080j	8	9	15915090	A	T	Fat3	p.V4522E	missense	1	[MD6080j]	0.00342759	MD6080	-	Dorsal
MD6080q	8	9	15998152	A	C	Fat3	p.F2185V	missense	1	[MD6080q]	0.00340329	MD6080	-	Dorsal
MD6080i	8	9	15960387	A	T	Fat3	p.H3569Q	missense	1	[MD6080i]	0.00331126	MD6080	-	Dorsal
MD6080e	8	9	16377723	A	G	Fat3	p.L168P	missense	1	[MD6080e]	0.00329598	MD6080	-	Dorsal
MD6080o	8	9	15998742	T	G	Fat3	p.E1988A	missense	1	[MD6080o]	0.00319489	MD6080	-	Dorsal
MD6080m	8	9	15998044	C	T	Fat3	p.D2221N	missense	1	[MD6080m]	0.00317662	MD6080	-	Dorsal
MD6080q	8	9	16376131	C	T	Fat3	p.G699R	missense	1	[MD6080q]	0.00312695	MD6080	-	Dorsal
MD6080k	8	9	15996603	G	T	Fat3	p.P2701H	missense	1	[MD6080k]	0.00311365	MD6080	-	Dorsal
MD6080d	8	9	15996055	A	G	Fat3	p.F2884L	missense	1	[MD6080d]	0.00299222	MD6080	-	Dorsal
MD6080m	8	9	15996400	C	T	Fat3	p.E2769K	missense	1	[MD6080m]	0.00292227	MD6080	-	Dorsal
MD6080p	8	9	15922768	C	T	Fat3	p.R4176K	missense	1	[MD6080p]	0.00291758	MD6080	-	Dorsal
MD6080o	8	9	15999513	G	A	Fat3	p.S1731F	missense	1	[MD6080o]	0.00289855	MD6080	-	Dorsal
MD6080i	8	9	16375243	A	T	Fat3	p.Y995N	missense	1	[MD6080i]	0.00289017	MD6080	-	Dorsal
MD6080n	8	9	15996387	G	A	Fat3	p.A2773V	missense	1	[MD6080n]	0.00284091	MD6080	-	Dorsal
MD6080k	8	9	15997177	C	T	Fat3	p.V2510I	missense	1	[MD6080k]	0.00282965	MD6080	-	Dorsal
MD6080d	8	9	15998947	C	T	Fat3	p.G1920R	missense	1	[MD6080d]	0.00281532	MD6080	-	Dorsal
MD6080g	8	9	16006720	A	T	Fat3	p.L1469H	missense	1	[MD6080g]	0.00279916	MD6080	-	Dorsal
MD6080h	8	9	15997905	G	A	Fat3	p.T2267I	missense	1	[MD6080h]	0.00255918	MD6080	-	Dorsal
MD6080k	8	9	16375068	A	T	Fat3	p.I1053N	missense	1	[MD6080k]	0.00240385	MD6080	-	Dorsal
MD6080k	8	9	15997998	T	G	Fat3	p.K2236T	missense	1	[MD6080k]	0.00239091	MD6080	-	Dorsal
MD6080q	8	9	16376509	A	C	Fat3	p.F573V	missense	1	[MD6080q]	0.00235849	MD6080	-	Dorsal
MD6080d	8	9	15998895	T	A	Fat3	p.K1937I	missense	1	[MD6080d]	0.0022309	MD6080	-	Dorsal
MD6080d	8	9	16376860	C	T	Fat3	p.G456R	missense	1	[MD6080d]	0.00221239	MD6080	-	Dorsal
MD6080n	8	9	16375615	G	A	Fat3	p.Q871*	nonsense	1	[MD6080n]	0.00704225	MD6080	-	Dorsal
MD6080c	8	9	15996743	C	T	Fat3	p.W2654*	nonsense	1	[MD6080c]	0.00485732	MD6080	-	Dorsal
MD6080f	8	9	15997534	G	A	Fat3	p.Q2391*	nonsense	1	[MD6080f]	0.00396301	MD6080	-	Dorsal
MD6080f	8	9	16376093	A	C	Fat3	p.Y711*	nonsense	1	[MD6080f]	0.00287563	MD6080	-	Dorsal
MD6080_m00037	8	9	16377230	G	A	Fat3	p.F332F	silent	2	[MD6080f, MD6080h]	0.0330943	MD6080	-	Dorsal
MD6080_m00028	8	9	15996452	G	A	Fat3	p.F2751F	silent	2	[MD6080n, MD6080q]	0.0295571	MD6080	-	Dorsal
MD6080o	8	9	15966044	C	T	Fat3	p.T3424T	silent	1	[MD6080o]	0.0252874	MD6080	-	Dorsal
MD6080f	8	9	15988390	G	A	Fat3	p.L3116L	silent	1	[MD6080f]	0.017341	MD6080	-	Dorsal
MD6080m	8	9	16377740	G	A	Fat3	p.I162I	silent	1	[MD6080m]	0.0161917	MD6080	-	Dorsal
MD6080f	8	9	15962811	G	A	Fat3	p.V3503V	silent	1	[MD6080f]	0.00904159	MD6080	-	Dorsal
MD6080i	8	9	15922494	G	A	Fat3	p.I4267I	silent	1	[MD6080i]	0.00846433	MD6080	-	Dorsal
MD6080_m00036	8	9	15998002	G	A	Fat3	p.L2235L	silent	2	[MD6080c, MD6080e]	0.00732379	MD6080	-	Dorsal
MD6080f	8	9	15919192	G	A	Fat3	p.S4335S	silent	1	[MD6080f]	0.00683177	MD6080	-	Dorsal
MD6080d	8	9	15959886	C	T	Fat3	p.K3736K	silent	1	[MD6080d]	0.0067659	MD6080	-	Dorsal
MD6080c	8	9	15960087	C	T	Fat3	p.R3669R	silent	1	[MD6080c]	0.00644122	MD6080	-	Dorsal
MD6080e	8	9	15996281	G	A	Fat3	p.V2808V	silent	1	[MD6080e]	0.00632511	MD6080	-	Dorsal
MD6080j	8	9	15960294	G	A	Fat3	p.I3600I	silent	1	[MD6080j]	0.00628053	MD6080	-	Dorsal
MD6080k	8	9	16375469	G	A	Fat3	p.I919I	silent	1	[MD6080k]	0.00595948	MD6080	-	Dorsal
MD6080l	8	9	15969921	G	A	Fat3	p.T3218T	silent	1	[MD6080l]	0.00593667	MD6080	-	Dorsal
MD6080i	8	9	15997133	T	A	Fat3	p.G2524G	silent	1	[MD6080i]	0.00564653	MD6080	-	Dorsal
MD6080h	8	9	15999380	C	T	Fat3	p.E1775E	silent	1	[MD6080h]	0.00541842	MD6080	-	Dorsal
MD6080i	8	9	16004010	G	A	Fat3	p.V1547V	silent	1	[MD6080i]	0.00536193	MD6080	-	Dorsal
MD6080l	8	9	15915338	G	A	Fat3	p.T4439T	silent	1	[MD6080l]	0.00533049	MD6080	-	Dorsal
MD6080j	8	9	16375010	C	T	Fat3	p.E1072E	silent	1	[MD6080j]	0.00528402	MD6080	-	Dorsal
MD6080j	8	9	15919201	G	A	Fat3	p.S4332S	silent	1	[MD6080j]	0.00523952	MD6080	-	Dorsal
MD6080e	8	9	15968327	A	G	Fat3	p.L3291L	silent	1	[MD6080e]	0.00490196	MD6080	-	Dorsal
MD6080f	8	9	16006574	T	G	Fat3	p.R1518R	silent	1	[MD6080f]	0.00490196	MD6080	-	Dorsal
MD6080q	8	9	15922803	G	A	Fat3	p.I4164I	silent	1	[MD6080q]	0.00472534	MD6080	-	Dorsal
MD6080h	8	9	15970032	G	T	Fat3	p.V3181V	silent	1	[MD6080h]	0.00460123	MD6080	-	Dorsal
MD6080c	8	9	16375070	C	T	Fat3	p.R1052R	silent	1	[MD6080c]	0.00452781	MD6080	-	Dorsal
MD6080p	8	9	16376924	C	T	Fat3	p.K434K	silent	1	[MD6080p]	0.0044501	MD6080	-	Dorsal
MD6080f	8	9	15922824	G	A	Fat3	p.L4157L	silent	1	[MD6080f]	0.00442152	MD6080	-	Dorsal
MD6080c	8	9	16377407	C	T	Fat3	p.K273K	silent	1	[MD6080c]	0.00422833	MD6080	-	Dorsal
MD6080l	8	9	15960228	G	A	Fat3	p.F3622F	silent	1	[MD6080l]	0.00421053	MD6080	-	Dorsal
MD6080f	8	9	16375811	C	T	Fat3	p.Q805Q	silent	1	[MD6080f]	0.00418118	MD6080	-	Dorsal
MD6080n	8	9	15999581	G	A	Fat3	p.V1708V	silent	1	[MD6080n]	0.00412979	MD6080	-	Dorsal
MD6080f	8	9	16376510	G	A	Fat3	p.L572L	silent	1	[MD6080f]	0.00408998	MD6080	-	Dorsal
MD6080c	8	9	16377161	C	T	Fat3	p.K355K	silent	1	[MD6080c]	0.00405954	MD6080	-	Dorsal
MD6080c	8	9	15944974	C	T	Fat3	p.G3837G	silent	1	[MD6080c]	0.00403226	MD6080	-	Dorsal
MD6080i	8	9	16031370	C	T	Fat3	p.V1235V	silent	1	[MD6080i]	0.00402253	MD6080	-	Dorsal
MD6080h	8	9	15999848	G	A	Fat3	p.T1619T	silent	1	[MD6080h]	0.00394218	MD6080	-	Dorsal
MD6080l	8	9	16375694	C	T	Fat3	p.E844E	silent	1	[MD6080l]	0.00379507	MD6080	-	Dorsal
MD6080e	8	9	16376645	T	C	Fat3	p.E527E	silent	1	[MD6080e]	0.00377121	MD6080	-	Dorsal
MD6080j	8	9	15922791	G	A	Fat3	p.I4168I	silent	1	[MD6080j]	0.00370828	MD6080	-	Dorsal
MD6080q	8	9	15922797	G	C	Fat3	p.L4166L	silent	1	[MD6080q]	0.003544	MD6080	-	Dorsal
MD6080d	8	9	15996770	G	A	Fat3	p.L2645L	silent	1	[MD6080d]	0.00351082	MD6080	-	Dorsal
MD6080i	8	9	15996437	C	T	Fat3	p.E2756E	silent	1	[MD6080i]	0.00327154	MD6080	-	Dorsal
MD6080o	8	9	15996449	G	A	Fat3	p.I2752I	silent	1	[MD6080o]	0.00326797	MD6080	-	Dorsal
MD6080e	8	9	15998375	G	A	Fat3	p.A2110A	silent	1	[MD6080e]	0.0032175	MD6080	-	Dorsal
MD6080k	8	9	16376030	C	T	Fat3	p.E732E	silent	1	[MD6080k]	0.00303767	MD6080	-	Dorsal
MD6080f	8	9	16376201	G	A	Fat3	p.S675S	silent	1	[MD6080f]	0.00301432	MD6080	-	Dorsal
MD6080q	8	9	15922779	C	T	Fat3	p.K4172K	silent	1	[MD6080q]	0.0029976	MD6080	-	Dorsal
MD6080q	8	9	15922827	G	A	Fat3	p.V4156V	silent	1	[MD6080q]	0.00297442	MD6080	-	Dorsal
MD6080e	8	9	15998642	G	A	Fat3	p.F2021F	silent	1	[MD6080e]	0.00295508	MD6080	-	Dorsal
MD6080g	8	9	15997330	G	A	Fat3	p.L2459L	silent	1	[MD6080g]	0.00290023	MD6080	-	Dorsal
MD6080j	8	9	15996692	G	A	Fat3	p.F2671F	silent	1	[MD6080j]	0.00279798	MD6080	-	Dorsal
MD6080m	8	9	15997577	C	T	Fat3	p.Q2376Q	silent	1	[MD6080m]	0.00240674	MD6080	-	Dorsal
MD6080e	8	9	16021307	A	C	Fat3	p.?	splice_region	1	[MD6080e]	0.00769231	MD6080	-	Dorsal
MD6080_m00026	8	3	38983352	C	T	Fat4	p.R3718C	missense	2	[MD6080f, MD6080i]	0.0272118	MD6080	-	Dorsal
MD6080f	8	3	38888527	T	A	Fat4	p.F523Y	missense	1	[MD6080f]	0.0227066	MD6080	-	Dorsal
MD6080p	8	3	38996151	A	G	Fat4	p.K4054R	missense	1	[MD6080p]	0.0224066	MD6080	-	Dorsal
MD6080j	8	3	38982963	C	T	Fat4	p.T3588I	missense	1	[MD6080j]	0.0205993	MD6080	-	Dorsal
MD6080n	8	3	38982032	G	A	Fat4	p.E3278K	missense	1	[MD6080n]	0.0167095	MD6080	-	Dorsal
MD6080f	8	3	38981470	A	C	Fat4	p.E3090D	missense	1	[MD6080f]	0.0144928	MD6080	-	Dorsal
MD6080o	8	3	38983248	T	C	Fat4	p.L3683P	missense	1	[MD6080o]	0.0139628	MD6080	-	Dorsal
MD6080i	8	3	38977461	C	T	Fat4	p.P2465L	missense	1	[MD6080i]	0.0129081	MD6080	-	Dorsal
MD6080c	8	3	38981468	G	A	Fat4	p.E3090K	missense	1	[MD6080c]	0.0122977	MD6080	-	Dorsal
MD6080f	8	3	39002881	C	A	Fat4	p.P4242H	missense	1	[MD6080f]	0.0120385	MD6080	-	Dorsal
MD6080m	8	3	38980755	C	T	Fat4	p.S2852F	missense	1	[MD6080m]	0.0118906	MD6080	-	Dorsal
MD6080q	8	3	39010531	G	A	Fat4	p.D4879N	missense	1	[MD6080q]	0.0118033	MD6080	-	Dorsal
MD6080f	8	3	38888760	G	A	Fat4	p.E601K	missense	1	[MD6080f]	0.0112045	MD6080	-	Dorsal
MD6080f	8	3	38979999	C	A	Fat4	p.T2600N	missense	1	[MD6080f]	0.0112024	MD6080	-	Dorsal
MD6080f	8	3	38889057	G	A	Fat4	p.E700K	missense	1	[MD6080f]	0.0106178	MD6080	-	Dorsal
MD6080e	8	3	38980962	G	A	Fat4	p.R2921K	missense	1	[MD6080e]	0.0105402	MD6080	-	Dorsal
MD6080f	8	3	39009967	C	A	Fat4	p.H4691N	missense	1	[MD6080f]	0.0105263	MD6080	-	Dorsal
MD6080g	8	3	38981366	A	T	Fat4	p.N3056Y	missense	1	[MD6080g]	0.0102951	MD6080	-	Dorsal
MD6080q	8	3	38891979	G	A	Fat4	p.E1674K	missense	1	[MD6080q]	0.00992411	MD6080	-	Dorsal
MD6080g	8	3	38887842	C	T	Fat4	p.P295S	missense	1	[MD6080g]	0.00964187	MD6080	-	Dorsal
MD6080o	8	3	38981343	C	T	Fat4	p.S3048F	missense	1	[MD6080o]	0.0094518	MD6080	-	Dorsal
MD6080o	8	3	38956906	C	T	Fat4	p.L2052F	missense	1	[MD6080o]	0.008521	MD6080	-	Dorsal
MD6080o	8	3	38887128	C	T	Fat4	p.P57S	missense	1	[MD6080o]	0.00835655	MD6080	-	Dorsal
MD6080m	8	3	38979935	C	T	Fat4	p.P2579S	missense	1	[MD6080m]	0.00804829	MD6080	-	Dorsal
MD6080e	8	3	39009230	G	T	Fat4	p.G4445V	missense	1	[MD6080e]	0.00794913	MD6080	-	Dorsal
MD6080j	8	3	39009077	C	T	Fat4	p.S4394L	missense	1	[MD6080j]	0.00786713	MD6080	-	Dorsal
MD6080e	8	3	38887395	G	A	Fat4	p.E146K	missense	1	[MD6080e]	0.00786517	MD6080	-	Dorsal
MD6080c	8	3	38889009	G	A	Fat4	p.D684N	missense	1	[MD6080c]	0.00761035	MD6080	-	Dorsal
MD6080f	8	3	38891221	C	T	Fat4	p.P1421L	missense	1	[MD6080f]	0.00757576	MD6080	-	Dorsal
MD6080g	8	3	38980130	A	G	Fat4	p.R2644G	missense	1	[MD6080g]	0.00752394	MD6080	-	Dorsal
MD6080l	8	3	38980077	G	A	Fat4	p.S2626N	missense	1	[MD6080l]	0.00745805	MD6080	-	Dorsal
MD6080k	8	3	38951098	A	T	Fat4	p.E1882V	missense	1	[MD6080k]	0.00741656	MD6080	-	Dorsal
MD6080_m00019	8	3	38891220	C	T	Fat4	p.P1421S	missense	2	[MD6080o, MD6080p]	0.00731784	MD6080	-	Dorsal
MD6080c	8	3	39001141	C	T	Fat4	p.R4170C	missense	1	[MD6080c]	0.00682012	MD6080	-	Dorsal
MD6080_m00023	8	3	38890966	C	T	Fat4	p.S1336F	missense	2	[MD6080g, MD6080i]	0.00680502	MD6080	-	Dorsal
MD6080n	8	3	38949601	C	T	Fat4	p.S1823L	missense	1	[MD6080n]	0.00668003	MD6080	-	Dorsal
MD6080n	8	3	38981687	G	A	Fat4	p.E3163K	missense	1	[MD6080n]	0.0066778	MD6080	-	Dorsal
MD6080c	8	3	38891155	C	T	Fat4	p.P1399L	missense	1	[MD6080c]	0.00667111	MD6080	-	Dorsal
MD6080l	8	3	38980670	C	T	Fat4	p.P2824S	missense	1	[MD6080l]	0.00657502	MD6080	-	Dorsal
MD6080o	8	3	39002881	C	T	Fat4	p.P4242L	missense	1	[MD6080o]	0.00652647	MD6080	-	Dorsal
MD6080p	8	3	38983398	T	G	Fat4	p.L3733R	missense	1	[MD6080p]	0.00648415	MD6080	-	Dorsal
MD6080g	8	3	38981049	G	A	Fat4	p.R2950K	missense	1	[MD6080g]	0.00645578	MD6080	-	Dorsal
MD6080p	8	3	39009724	C	T	Fat4	p.P4610S	missense	1	[MD6080p]	0.00642899	MD6080	-	Dorsal
MD6080_m00020	8	3	38980592	A	T	Fat4	p.T2798S	missense	2	[MD6080j, MD6080k]	0.00635816	MD6080	-	Dorsal
MD6080g	8	3	38891191	G	A	Fat4	p.R1411Q	missense	1	[MD6080g]	0.00630915	MD6080	-	Dorsal
MD6080g	8	3	38891734	C	T	Fat4	p.P1592L	missense	1	[MD6080g]	0.00619195	MD6080	-	Dorsal
MD6080f	8	3	38958444	C	T	Fat4	p.S2296L	missense	1	[MD6080f]	0.00613968	MD6080	-	Dorsal
MD6080l	8	3	38982200	G	A	Fat4	p.E3334K	missense	1	[MD6080l]	0.00610094	MD6080	-	Dorsal
MD6080p	8	3	39010081	G	A	Fat4	p.D4729N	missense	1	[MD6080p]	0.00581959	MD6080	-	Dorsal
MD6080c	8	3	38890559	G	A	Fat4	p.M1200I	missense	1	[MD6080c]	0.00569395	MD6080	-	Dorsal
MD6080n	8	3	39010018	T	A	Fat4	p.F4708I	missense	1	[MD6080n]	0.00568182	MD6080	-	Dorsal
MD6080c	8	3	38982540	G	A	Fat4	p.G3447E	missense	1	[MD6080c]	0.0056101	MD6080	-	Dorsal
MD6080i	8	3	38890087	CC	TT	Fat4	p.A1043V	missense	1	[MD6080i]	0.00557066	MD6080	1043|1043	Dorsal
MD6080e	8	3	39009262	G	A	Fat4	p.E4456K	missense	1	[MD6080e]	0.00554236	MD6080	-	Dorsal
MD6080i	8	3	38981979	T	C	Fat4	p.F3260S	missense	1	[MD6080i]	0.00552486	MD6080	-	Dorsal
MD6080e	8	3	38970740	G	A	Fat4	p.R2378Q	missense	1	[MD6080e]	0.0054902	MD6080	-	Dorsal
MD6080i	8	3	38888959	C	T	Fat4	p.P667L	missense	1	[MD6080i]	0.00545331	MD6080	-	Dorsal
MD6080m	8	3	38887843	C	T	Fat4	p.P295L	missense	1	[MD6080m]	0.00541272	MD6080	-	Dorsal
MD6080e	8	3	38957231	G	A	Fat4	p.R2160Q	missense	1	[MD6080e]	0.00540865	MD6080	-	Dorsal
MD6080p	8	3	38982966	G	A	Fat4	p.R3589K	missense	1	[MD6080p]	0.00532269	MD6080	-	Dorsal
MD6080j	8	3	38957495	C	T	Fat4	p.T2248I	missense	1	[MD6080j]	0.00523903	MD6080	-	Dorsal
MD6080h	8	3	38890000	G	A	Fat4	p.R1014Q	missense	1	[MD6080h]	0.00507614	MD6080	-	Dorsal
MD6080p	8	3	38991715	C	T	Fat4	p.S3961F	missense	1	[MD6080p]	0.0049505	MD6080	-	Dorsal
MD6080j	8	3	38982452	G	A	Fat4	p.G3418R	missense	1	[MD6080j]	0.00490196	MD6080	-	Dorsal
MD6080l	8	3	38977317	G	A	Fat4	p.G2417E	missense	1	[MD6080l]	0.00489853	MD6080	-	Dorsal
MD6080p	8	3	38949591	C	T	Fat4	p.L1820F	missense	1	[MD6080p]	0.00488145	MD6080	-	Dorsal
MD6080f	8	3	38980551	C	T	Fat4	p.S2784F	missense	1	[MD6080f]	0.00484094	MD6080	-	Dorsal
MD6080p	8	3	39009274	G	A	Fat4	p.G4460R	missense	1	[MD6080p]	0.00480769	MD6080	-	Dorsal
MD6080f	8	3	39007312	G	A	Fat4	p.G4348E	missense	1	[MD6080f]	0.00473485	MD6080	-	Dorsal
MD6080e	8	3	38889420	G	A	Fat4	p.D821N	missense	1	[MD6080e]	0.00468541	MD6080	-	Dorsal
MD6080f	8	3	38890677	G	A	Fat4	p.G1240R	missense	1	[MD6080f]	0.0046729	MD6080	-	Dorsal
MD6080f	8	3	39009734	C	T	Fat4	p.S4613F	missense	1	[MD6080f]	0.00465426	MD6080	-	Dorsal
MD6080p	8	3	38888646	G	A	Fat4	p.V563I	missense	1	[MD6080p]	0.00457816	MD6080	-	Dorsal
MD6080d	8	3	38956717	C	T	Fat4	p.L1989F	missense	1	[MD6080d]	0.0045208	MD6080	-	Dorsal
MD6080f	8	3	38979993	G	A	Fat4	p.G2598E	missense	1	[MD6080f]	0.00446097	MD6080	-	Dorsal
MD6080o	8	3	38891772	G	A	Fat4	p.D1605N	missense	1	[MD6080o]	0.00441501	MD6080	-	Dorsal
MD6080o	8	3	38890966	C	T	Fat4	p.S1336F	missense	1	[MD6080o]	0.00435594	MD6080	-	Dorsal
MD6080d	8	3	38890460	G	A	Fat4	p.M1167I	missense	1	[MD6080d]	0.00425834	MD6080	-	Dorsal
MD6080f	8	3	38981156	C	T	Fat4	p.L2986F	missense	1	[MD6080f]	0.00424028	MD6080	-	Dorsal
MD6080f	8	3	38981100	G	A	Fat4	p.S2967N	missense	1	[MD6080f]	0.0041841	MD6080	-	Dorsal
MD6080h	8	3	38890798	C	T	Fat4	p.A1280V	missense	1	[MD6080h]	0.00415512	MD6080	-	Dorsal
MD6080q	8	3	38957153	T	C	Fat4	p.L2134P	missense	1	[MD6080q]	0.00413223	MD6080	-	Dorsal
MD6080j	8	3	38980593	C	T	Fat4	p.T2798I	missense	1	[MD6080j]	0.00411039	MD6080	-	Dorsal
MD6080f	8	3	38980569	G	A	Fat4	p.G2790E	missense	1	[MD6080f]	0.0040568	MD6080	-	Dorsal
MD6080f	8	3	38982407	C	T	Fat4	p.P3403S	missense	1	[MD6080f]	0.0040404	MD6080	-	Dorsal
MD6080m	8	3	39009536	A	G	Fat4	p.K4547R	missense	1	[MD6080m]	0.00402685	MD6080	-	Dorsal
MD6080m	8	3	39010577	G	A	Fat4	p.R4894K	missense	1	[MD6080m]	0.00402576	MD6080	-	Dorsal
MD6080c	8	3	38980502	G	A	Fat4	p.E2768K	missense	1	[MD6080c]	0.00401875	MD6080	-	Dorsal
MD6080d	8	3	38942921	C	T	Fat4	p.T1763I	missense	1	[MD6080d]	0.00384615	MD6080	-	Dorsal
MD6080h	8	3	39002799	G	A	Fat4	p.G4215R	missense	1	[MD6080h]	0.00382409	MD6080	-	Dorsal
MD6080p	8	3	38983613	C	T	Fat4	p.H3805Y	missense	1	[MD6080p]	0.00381971	MD6080	-	Dorsal
[truncated: 95,427 more rows]

## Sheet: Suppl_Data  6
dN/dS from normal epidermal sequencing
gene_name	n_syn	n_mis	n_non	n_spl	n_ind	wmis_cv	wnon_cv	wspl_cv	wind_cv	pmis_cv	ptrunc_cv	pallsubs_cv	pind_cv	qmis_cv	qtrunc_cv	qallsubs_cv	pglobal_cv	qglobal_cv
Trp53	135	1419	173	25	141	6.20456	13.7922	13.7922	16.7721	0	0	0	1.34646e-11	0	0	0	0	0
Notch1	419	1484	238	23	141	2.65807	6.22556	6.22556	2.59001	0	0	0	0.0417298	0	0	0	0	0
Lrp1b	2251	5924	398	173	162	1.28783	1.12573	1.12573	1.62699	0	0.0124907	0	0.172321	0	0.0318907	0	0	0
Fat3	2535	4843	168	53	142	1.24193	1.06331	1.06331	1.45088	0	0.38549	0	0.221116	0	0.496308	0	0	0
Fat1	1100	1369	402	5	103	0.858735	5.08069	5.08069	1.04346	0.000175687	0	0	0.382581	0.000866722	0	0	0	0
Notch2	491	922	116	11	44	1.23727	2.07288	2.07288	0.827176	0.00011542	1.07345e-11	1.39282e-11	0.502633	0.000610075	1.98589e-10	1.71781e-10	1.86816e-10	2.30406e-09
Erbb2	288	262	7	1	11	0.664341	0.206349	0.206349	0.407008	1.58001e-06	7.81869e-09	6.71829e-11	0.786259	1.87162e-05	1.15717e-07	7.1022e-10	1.30283e-09	1.37728e-08
Fat4	2628	4579	157	21	143	1.11891	0.828638	0.828638	1.33499	3.93246e-06	0.0126002	4.46299e-08	0.259323	3.23336e-05	0.0318907	4.12827e-07	2.23075e-07	2.06344e-06
Ajuba	63	162	21	1	16	1.59481	4.16182	4.16182	1.35795	0.00101764	4.08533e-07	4.03995e-07	0.271551	0.00418363	5.03858e-06	3.32174e-06	1.86778e-06	1.53573e-05
Ros1	935	1941	186	51	53	1.20692	1.28818	1.28818	1.05298	1.77045e-06	0.000686727	1.83419e-06	0.380462	1.87162e-05	0.00390906	1.3573e-05	1.05899e-05	7.83653e-05
Kdr	725	1292	55	46	48	1.24074	1.00993	1.00993	1.6586	2.64219e-06	0.925972	7.6479e-06	0.170914	2.44402e-05	0.951693	3.77296e-05	1.90158e-05	0.000127924
Smarca4	335	347	24	3	21	0.689513	0.624523	0.624523	0.603651	1.26342e-06	0.0117865	2.95663e-06	0.648286	1.86986e-05	0.0318907	1.98171e-05	2.71505e-05	0.000150848
Kmt2c	711	2054	206	10	91	1.095	1.49263	1.49263	0.862874	0.0354039	6.72582e-07	4.18239e-06	0.479595	0.0793907	7.11015e-06	2.21069e-05	2.83215e-05	0.000150848
Mtor	547	528	39	2	32	0.804218	0.531984	0.531984	0.583653	0.000350652	1.91764e-05	3.21359e-06	0.661169	0.00152637	0.000157673	1.98171e-05	2.98776e-05	0.000150848
Erbb3	275	338	9	3	19	0.832425	0.305151	0.305151	0.659468	0.0240599	1.10468e-06	3.56348e-06	0.611298	0.0612779	1.02183e-05	2.02844e-05	3.05774e-05	0.000150848
Card11	586	860	25	34	36	1.27203	1.08006	1.08006	1.44966	5.99201e-06	0.576765	3.2153e-05	0.229685	4.43409e-05	0.656624	0.000132184	9.46472e-05	0.000437743
Fat2	1250	1737	152	2	102	0.984589	1.45829	1.45829	1.09008	0.675352	2.58675e-05	5.32394e-05	0.360327	0.832935	0.000191419	0.000196986	0.000227546	0.000942821
Ep300	382	1018	51	4	35	1.14053	0.664581	0.664581	0.674615	0.0265324	0.00286766	3.40718e-05	0.599273	0.0633355	0.0111688	0.000132701	0.000240917	0.000942821
Egfr	248	250	15	4	12	0.705057	0.493449	0.493449	0.460874	9.61029e-05	0.00100304	2.79628e-05	0.748377	0.000547047	0.00494831	0.00012172	0.000246401	0.000942821
Pik3ca	190	204	20	2	7	0.645697	0.563358	0.563358	0.304555	1.50435e-05	0.00594364	2.53535e-05	0.856256	0.000101202	0.0183262	0.00011726	0.000254816	0.000942821
Casp8	116	82	6	0	9	0.544818	0.495455	0.495455	0.870247	1.90653e-05	0.0612667	6.1606e-05	0.492998	0.000117569	0.103039	0.000217088	0.000346298	0.00122029
Smo	172	149	3	1	8	0.732137	0.250144	0.250144	0.468613	0.00508429	0.000497424	0.000193613	0.743285	0.0156766	0.00306745	0.000651243	0.00141698	0.0047662
Cobll1	205	649	19	1	17	1.33681	0.878441	0.878441	0.636609	0.000192327	0.573068	0.000267828	0.626851	0.000889512	0.656624	0.000861708	0.00162721	0.00523537
Atp2a2	160	260	4	3	14	1.21313	0.368205	0.368205	0.623099	0.0517021	0.00239064	0.000280271	0.636654	0.103404	0.00982817	0.000864169	0.00171856	0.0052989
Fgfr3	103	116	2	0	7	0.743922	0.161829	0.161829	0.405441	0.0284742	0.000407927	0.000608761	0.786972	0.0658467	0.00274424	0.00180193	0.00414098	0.0122573
Arid2	251	556	21	3	15	1.18332	0.62561	0.62561	0.381437	0.0248424	0.0190876	0.00068981	0.804563	0.0612779	0.0418853	0.00196331	0.00471555	0.0134212
Flt3	462	761	51	39	40	1.19532	1.27769	1.27769	1.85854	0.00228475	0.0385075	0.004423	0.131404	0.00805101	0.069978	0.00935148	0.00491139	0.0134608
Tert	377	365	18	5	19	0.830411	0.560759	0.560759	0.786899	0.0112513	0.00328951	0.00192162	0.531197	0.0308369	0.0121712	0.00490345	0.00805094	0.0202849
Kit	549	930	43	33	36	1.1811	1.19511	1.19511	1.69469	0.00182297	0.154355	0.00628524	0.16554	0.006745	0.223966	0.0129197	0.00818641	0.0202849
Crebbp	326	779	44	3	37	1.21378	0.866313	0.866313	0.704695	0.00285836	0.348831	0.00180842	0.579404	0.00919645	0.469336	0.00477939	0.00823686	0.0202849
Ezh2	50	145	2	2	10	1.24426	0.311512	0.311512	0.622622	0.167395	0.00770974	0.00170003	0.638769	0.289727	0.0228208	0.00465934	0.00849773	0.0202849
Ddr2	345	599	20	15	20	1.17157	0.757669	0.757669	1.08795	0.0180816	0.104086	0.00424391	0.372655	0.0477871	0.160465	0.00923674	0.0117813	0.0266111
Notch4	531	949	52	31	42	1.18797	1.22987	1.22987	0.994104	0.00133948	0.0872985	0.00398136	0.410864	0.00521693	0.137449	0.00892791	0.0121305	0.0266111
Tsc1	238	403	13	1	19	0.99663	0.446606	0.446606	0.760489	0.96695	0.000913986	0.00301694	0.547181	0.993809	0.00483107	0.00697667	0.0122267	0.0266111
Bcl11b	172	174	2	0	10	0.72558	0.304257	0.304257	0.525535	0.00280086	0.0387716	0.00262024	0.70373	0.00919645	0.069978	0.00625476	0.0134531	0.0284437
Cdkn2a	40	63	13	3	1	0.902949	2.66267	2.66267	0.273588	0.607902	0.00213135	0.00254236	0.866042	0.789206	0.00927765	0.00625476	0.0156734	0.0322176
Notch3	448	746	21	12	38	1.04973	0.627671	0.627671	0.762128	0.414994	0.00570777	0.00695258	0.542758	0.626726	0.0183262	0.0135392	0.0248291	0.0496582
Fbxo21	140	99	6	1	9	0.70097	0.509247	0.509247	0.666543	0.00617532	0.0528447	0.00814848	0.611434	0.0182789	0.0909421	0.0154612	0.0313976	0.0611426
Zfp750	116	240	21	0	6	1.13051	2.27072	2.27072	0.396391	0.271159	0.00165974	0.00674018	0.793046	0.426931	0.00767628	0.0134804	0.0333093	0.0632023
Hras	33	27	0	0	2	0.604535	0	0	0.489578	0.0470987	0.0105707	0.0101989	0.735727	0.096814	0.0300858	0.0184078	0.044214	0.0817959
Sox2	31	66	7	0	3	1.34667	4.1544	4.1544	0.43603	0.153954	0.00346247	0.0101646	0.766551	0.277868	0.0122011	0.0184078	0.0456181	0.0823351
Tgfbr1	71	117	4	0	5	0.798754	0.297814	0.297814	0.461408	0.134527	0.00439799	0.0130831	0.748855	0.248875	0.0147932	0.0230512	0.0551164	0.0971099
Braf	129	192	18	3	12	0.742243	0.747253	0.747253	0.693315	0.00917243	0.199161	0.0300616	0.592209	0.0261061	0.283421	0.0517339	0.0895194	0.154057
Dclre1a	187	326	15	0	19	0.967747	0.543056	0.543056	0.843213	0.719996	0.0129287	0.0434759	0.498248	0.850959	0.0318907	0.0714936	0.104674	0.176043
Ptch1	382	470	23	6	27	0.886849	0.685561	0.685561	0.875099	0.0814259	0.0383942	0.0496818	0.477439	0.158566	0.069978	0.07968	0.112467	0.18291
Dnmt3a	179	264	12	4	14	1.00676	0.559947	0.559947	0.716324	0.944308	0.0158133	0.0417086	0.576629	0.984208	0.0375744	0.0701462	0.113701	0.18291
Grin2a	662	805	35	34	32	0.900495	1.09996	1.09996	1.01592	0.0459276	0.457117	0.0646627	0.401778	0.096814	0.563778	0.0938243	0.120818	0.190225
Pten	37	98	3	0	6	1.22297	0.399292	0.399292	0.690741	0.278322	0.0796574	0.0528447	0.601202	0.42908	0.128992	0.0798063	0.141353	0.21792
Rb1	114	216	9	5	11	0.987403	0.54259	0.54259	0.55489	0.9122	0.0192446	0.0516843	0.683427	0.964326	0.0418853	0.07968	0.153414	0.231686
Tgfbr2	171	169	4	0	6	0.920554	0.359891	0.359891	0.470589	0.443599	0.0162484	0.0513076	0.742341	0.643654	0.0375744	0.07968	0.162553	0.240579
Nf2	102	144	8	0	5	1.08249	0.507212	0.507212	0.38953	0.536394	0.0411219	0.0631405	0.797491	0.735058	0.0724529	0.0934479	0.200846	0.291423
Tet2	329	657	34	0	24	1.00119	0.692916	0.692916	0.583501	0.985896	0.0322333	0.0823473	0.661777	0.995554	0.0662573	0.117186	0.213058	0.297244
Aff3	254	441	22	21	23	1.03765	1.42928	1.42928	0.869697	0.637312	0.0378066	0.11517	0.481654	0.813122	0.069978	0.154956	0.21589	0.297244
Nf1	619	1021	67	20	34	0.932129	0.793571	0.793571	0.556417	0.168355	0.037592	0.0840289	0.680108	0.289727	0.069978	0.117323	0.220714	0.297244
Arid5b	233	351	13	0	18	0.948714	0.570291	0.570291	0.704102	0.532603	0.0317321	0.098202	0.582701	0.735058	0.0662573	0.134573	0.220925	0.297244
Eif2d	111	152	7	1	12	1.06978	0.555992	0.555992	0.949181	0.585907	0.0801844	0.134269	0.446942	0.788311	0.128992	0.174314	0.228834	0.302388
Dclk1	439	713	37	28	13	1.13183	1.04443	1.04443	0.798717	0.039938	0.744832	0.117604	0.527621	0.0869239	0.82265	0.155406	0.234539	0.304489
Erbb4	716	1221	72	52	60	1.0167	0.996268	0.996268	2.13185	0.724465	0.969313	0.928844	0.086766	0.850959	0.969313	0.968091	0.283552	0.361773
Cacna1d	1021	1405	77	52	57	1.04919	0.946733	0.946733	1.22338	0.242021	0.555161	0.329903	0.305126	0.389338	0.652094	0.393755	0.33178	0.416131
Atm	445	850	71	5	36	1.02575	0.822688	0.822688	0.545926	0.66284	0.107461	0.163645	0.687437	0.831359	0.162288	0.208788	0.35828	0.441879
Kmt2d	1060	1969	130	5	137	0.990441	1.11955	1.11955	1.14007	0.800884	0.223188	0.399661	0.336846	0.897961	0.311621	0.469443	0.404582	0.490804
Smad4	52	118	5	0	4	1.08966	0.513495	0.513495	0.337028	0.597865	0.117386	0.172646	0.832429	0.789206	0.173732	0.216539	0.422512	0.504289
Fbxw7	69	150	13	0	8	1.21003	0.942461	0.942461	0.523318	0.179688	0.843104	0.3262	0.705888	0.302203	0.904199	0.393755	0.568408	0.667654
Kdm6a	87	228	22	0	9	1.21047	1.06288	1.06288	0.293747	0.12047	0.798947	0.283495	0.864269	0.228584	0.869443	0.349644	0.589615	0.681742
Ctcf	113	213	15	0	6	0.867569	0.794891	0.794891	0.378642	0.22213	0.388998	0.41397	0.805238	0.36528	0.496308	0.478653	0.69955	0.79641
Ctnnb1	109	190	17	0	18	1.01698	0.957814	0.957814	1.07056	0.887634	0.867818	0.967019	0.382044	0.964326	0.916985	0.980266	0.73732	0.826692
Ccnd1	34	37	0	1	3	1.09359	0.47392	0.47392	0.471384	0.701082	0.404606	0.61987	0.743923	0.850493	0.507472	0.684632	0.818084	0.898186
Vhl	27	31	1	1	2	0.814147	0.649942	0.649942	0.511098	0.424196	0.529651	0.650862	0.723137	0.62781	0.632164	0.708291	0.82536	0.898186
Nfe2l2	84	155	8	0	8	0.961649	0.779601	0.779601	0.622206	0.771055	0.485468	0.77855	0.640586	0.877816	0.588928	0.834967	0.845691	0.90201
Nras	14	18	1	0	1	0.794333	0.433493	0.433493	0.244789	0.499382	0.356635	0.584434	0.883343	0.71066	0.471268	0.665355	0.85758	0.90201
Keap1	70	71	3	0	3	0.97229	0.580244	0.580244	0.223247	0.866271	0.314055	0.602436	0.905104	0.956776	0.430372	0.675459	0.875961	0.90201
Arid1a	384	709	45	4	33	0.978941	0.977398	0.977398	0.670816	0.736635	0.87981	0.943203	0.601941	0.851734	0.916985	0.969403	0.88914	0.90201
Stat5b	137	145	16	1	11	0.99934	0.902481	0.902481	0.650075	0.995554	0.6856	0.917137	0.620363	0.995554	0.768703	0.968091	0.889821	0.90201
Kras	10	23	2	0	1	1.045	1.03855	1.03855	0.244789	0.899707	0.960535	0.992002	0.883343	0.964326	0.969313	0.992002	0.99201	0.99201

## Sheet: Suppl_Data  7
Median synonymous and non-synonymous clone size in epidermis
Vaf_ns/Vaf_s	8 weeks				16 weeks				24 weeks				27 weeks
Gene	Non-synonymous	Synonymous	Ratio nonsyn/syn	p-value	Non-synonymous	Synonymous	Ratio nonsyn/syn	p-value	Non-synonymous	Synonymous	Ratio nonsyn/syn	p-value	Non-synonymous	Synonymous	Ratio nonsyn/syn	p-value
Trp53	0.009654	0.005423	1.7802	0.03	0.01381	0.008009	1.72431	0.006	0.01465	0.006751	2.17005	<0.0001	0.0161	0.009966	1.61549	0.015
Notch1	0.007131	0.006461	1.1037	0.029	0.008677	0.01028	0.844066	0.138	0.009755	0.00816	1.19547	0.0508	0.01342	0.01255	1.06932	0.58
Fat1	0.005058	0.005368	0.94225	0.13	0.007665	0.007105	1.07882	0.5	0.006844	0.006993	0.978693	0.89	0.008241	0.009278	0.88823	0.29
Ajuba	0.00676	0.009926	0.68104	-	0.009044	0.01115	0.811121	0.9654	0.01397	0.01109	1.25969	0.4449	0.01497	0.02071	0.722839	>0.9999
Notch2	0.006138	0.006705	0.915436	0.5113	0.007937	0.008167	0.971838	0.8744	0.008012	0.009288	0.862618	0.1727	0.009636	0.008766	1.09925	0.3855
Fat2	0.00559	0.005055	1.10584	0.9096	0.007353	0.007103	1.0352	0.9075	0.008147	0.007097	1.14795	0.0882	0.009036	0.008475	1.06619	0.7452
Ros1	0.00542	0.005718	0.947884	0.4949	0.007923	0.007776	1.0189	0.6916	0.00841	0.007647	1.09978	0.5272	0.00963	0.0104	0.925962	0.9891
Kmt2c	0.005054	0.006448	0.783809	0.0129	0.006757	0.007457	0.906128	0.3681	0.007995	0.008058	0.992182	0.6467	0.009067	0.007504	1.20829	0.2165

## Sheet: Suppl_Data  8
Percentage mutant epidermis of genes under positive selection
	All dN/dS positive		Trp53		Notch1		Fat1		Notch2		Ajuba		Ros1		Kmt2c		Fat2
Weeks UV	Lower	Upper	Lower	Upper	Lower	Upper	Lower	Upper	Lower	Upper	Lower	Upper	Lower	Upper	Lower	Upper	Lower	Upper
8	11.3124	22.6248	3.47316	6.94633	1.69603	3.39205	1.18636	2.37272	0.59885	1.1977	0.120328	0.240657	1.22256	2.44511	1.73266	3.46532	1.28245	2.5649
16	51.7095	82.02	18.1833	36.3666	5.89363	11.7873	5.48176	10.9635	3.16958	6.33916	0.792034	1.58407	6.36413	12.7283	6.67327	13.3465	5.22701	10.454
24	69.1829	85.1049	19.8255	39.1693	14.1465	26.9772	7.8391	15.6782	5.97749	11.955	1.58498	3.16996	10.5995	21.199	9.79787	19.5957	10.5402	21.0804
27	65.2667	84.2116	19.1422	38.2114	13.5028	26.9505	6.50634	13.0127	4.81718	9.63436	1.939	3.878	11.0329	22.0658	10.8163	21.6327	8.22129	16.4426

## Sheet: Suppl_Data  9
Overview of Tumour sequencing
Mouse	Sequence ID		Weeks UV exposure								Tumour histology					Sequenced		Average burden (Sub/Mb)	Monoclonal	Multifocal	Fraction CNA	max VAF in middle section	Average number driver mutations/ slice
		Number of sections	16	18	20	21	22	23	24	27	AK	SCCI	SCCII	SCCIII	Unknown	Y	N						Trp53	Notch1	Fat1	Ros1	Ajuba	Fat2	Notch2
6322	MD5664_B1	3	16								SCC II							43.7603	multifocal		0.144513	0.0603675	4.66667	1.33333	3	4.66667	0	1	0.666667
6325	MD5665_B1	3	16								SCC II							25.9104	monoclonal		0	0.423786	0.333333	0	1.33333	0.666667	0.333333	0	0.666667
6341	MD5676_B1	3	16								AK							15.286	monoclonal		0	0.381565	0	0	1	0.666667	0	1	0.333333
6341	MD5676_S1	3	16								SCC II							91.4142	monoclonal		0	0.271218	2.33333	2.66667	3.66667	4.66667	0	2	2.33333
6342	MD5677_B1	3	16								SCC II							68.9784	monoclonal		0.127703	0.541618	3	6	3	8.66667	0.333333	2.66667	3
6342	MD5677_B2	3	16								SCC II							35.3878	monoclonal		0.0469893	0.348808	3	1.33333	2	2.33333	0	8	0.666667
6326	MD5666_B1	3	18								SCC II							101.327	monoclonal		0	0.251351	2.33333	3.33333	2.66667	3.33333	0.333333	2.66667	3.66667
6326	MD5666_B2	3	18								SCC II							67.2043	monoclonal		0.0268819	0.267018	3	2.66667	2	6	0.333333	4	2
6326	MD5666_B3	3	18								SCC III							92.2087	monoclonal		0	0.296786	1.66667	4	4.33333	6.66667	0.333333	2.66667	3.33333
6332	MD5436_B1	3	18								SCC II							124.27	monoclonal		0.0676806	0.301228	2.33333	2	2.66667	5.66667	0	2	2.66667
6332	MD5436_B2	3	18								SCC II							94.3501	monoclonal		0	0.409429	1	1.66667	2.66667	2.33333	0	3	2
6329			20								SCC I
6321			21								SCC I
6321			21								SCC II
6324			21								No data
6324			21								SCC I
6324			21								SCC I
6324			21								SCC I
6328	MD5668_VB1	4	21								SCC I							48.8587	monoclonal		0	0.351818	3.5	4.25	3	6.25	0.75	2.75	2.5
6334			21								No data
6334			21								SCC I
6334			21								SCCII
6314	MD5590_B2	3	22								SCC I							207.113	monoclonal		0.125399	0.413766	3	2.33333	2	3.33333	0.666667	6	2.66667
6314	MD5590_B3	3	22								SCC I							158.142	monoclonal		0.177207	0.383636	4.66667	5.33333	5	7.33333	0.666667	3.66667	4.33333
6314	MD5590_VB1	3	22								SCC I							75.9223	monoclonal		0.0456632	0.34005	2.66667	1.66667	2	4.33333	0.666667	4	4.33333
6314	MD5590_B4	3	22								SCC II							174.156	monoclonal		0	0.294643	2.33333	3	6	5	0	5	2.66667
6314	MD5590_B1	3	22								SCC I							90.27	multifocal		0.117542	0.147246	6	4.66667	7	9.33333	0.666667	6.66667	5
6312	MD5588_B3	3	23								AK							126.177	monoclonal		0.127587	0.241266	2	2.33333	4.66667	5.33333	0	3.33333	1.33333
6312	MD5588_S1	3	23								SCC I							179.192	monoclonal		0.408355	0.533981	1.66667	2.66667	1	4	1	4.33333	2
6312	MD5588_B1	3	23								SCC I							144.952	multifocal		0.191691	0.274713	5	6.33333	2.66667	8.66667	0	9.33333	4.66667
6312	MD5588_B2	3	23								SCC II							99.5748	multifocal		0.53073	0.673287	5	2	2	3.66667	0.333333	3.33333	5
6312	MD5588_VB1	3	23								SCC II							77.5273	multifocal		0.0964291	0.0994318	5.33333	7	5.33333	7.66667	0	8.33333	7
6312	MD5588_VB2	3	23								SCC II							171.316	multifocal		0.0357476	0.621287	6.66667	7.66667	6.66667	12	2.66667	10.3333	6.66667
6319			23								SCC I
6319			23								SCC I
6319			23								SCC I
6313	MD5589_B1	21	24								SCC I							195.963	monoclonal		0.483899	0.412032	0.619048	0.666667	0.571429	0.904762	0	1.19048	0.571429
6313	MD5589_B2	22	24								SCC I							140.65	monoclonal		0.27073	0.742934	0.954545	0.727273	0.772727	0.727273	0.0909091	0.772727	0.5
6313	MD5589_B3	21	24								SCC I							85.7103	multifocal		0.158797	0.428436	0.619048	1.04762	0.952381	1.52381	0	2.04762	0.666667
6313	MD5589_VB2	3	24								SCC I							80.6038	multifocal		0.219431	0.263889	3.66667	4	6.33333	5.66667	0.333333	6.66667	3
6313	MD5589_VB1	3	24								SCC II							38.1936	multifocal		0.208074	0.681661	6.33333	2	3	3.33333	0.666667	3	2.66667
6313			24								SCC III
6318			24								SCC I
6318			24								SCC I
6318			24								SCC II
6318			24								SCC II
6318			24								SCC II
6318			24								SCC II
6320	MD5596_B2	20	24								SCC II							21.0133	monoclonal		0.0698534	0.198454	0.4	1.2	1	0.55	0.05	0.25	0.35
6320	MD5596_B4	3	24								SCC II							110.704	monoclonal		0.607717	0.423628	1	1.66667	2	1.66667	0.333333	2.33333	2.33333
6320	MD5596_VB1	3	24								SCC II							57.4726	monoclonal		0.336976	0.389456	2	0.666667	1	2	0	1.66667	1.66667
6320	MD5596_B3	16	24								SCC I							63.5367	multifocal		0.117537	0.277895	1.0625	2.125	1.625	1.875	0.0625	1.5	0.875
6320	MD5596_B5	3	24								SCC I							90.6411	multifocal		0.268173	0.180633	4.66667	6.33333	6.66667	6.66667	0.333333	4.66667	7
6320	MD5596_B1	20	24								SCC II							90.6955	multifocal		0.319513	0.481081	1.35	1.45	1.4	1.9	0.3	2.6	0.85
6323	MD5598_VB1	3	24								AK							90.1749	monoclonal		0	0.592179	5	3.66667	7	5.33333	0.666667	6	2.66667
6323	MD5598_B3	3	24								SCC I							164.65	monoclonal		0.248746	0.407439	2.66667	3.66667	4.66667	5	1	8	1.33333
6323	MD5598_B5	3	24								SCC I							147.395	monoclonal		0.534132	0.449102	0.666667	1	1	1	0	0.666667	0.333333
6323	MD5598_B6	3	24								SCC I							75.5152	monoclonal		0.0987203	0.257937	1.66667	1	2	1.66667	0	2.66667	1.66667
6323	MD5598_B1	3	24								SCC I							144.052	multifocal		0.239488	0.328488	3.66667	2.33333	3	3	0	3.33333	2.33333
6323	MD5598_B4	3	24								SCC I							104.767	multifocal		0.155899	0.201835	4	3.33333	4.66667	5.66667	0.333333	3	3
6323	MD5598_B7	3	24								SCC I							118.466	multifocal		0.150375	0.185223	2	3.66667	1.33333	2	0.666667	2.66667	0.333333
6323	MD5598_B8	3	24								SCC I							69.4209	multifocal		0.214711	0.235849	4.33333	3.66667	2.66667	3.33333	0	3.66667	1
6323	MD5598_VB2	3	24								SCC I							106.388	multifocal		0.312614	0.356902	1.66667	1.33333	3.66667	3	0	3.33333	1.33333
6323	MD5598_VB3	3	24								SCC I							85.638	multifocal		0.285114	0.285047	7	8.33333	5.33333	8.66667	1	9.33333	4.66667
6323			24								SCC I
6327			24								SCC I
6327			24								SCC I
6327			24								SCC I
6327			24								SCC I
6327			24								SCC I
6327			24								SCC I
6327			24								SCC I
6327			24								SCC I
6327			24								SCC I
6327			24								SCC I
6327			24								SCC II
6330			24								AK
6330			24								SCC I
6330			24								SCC I
6330			24								SCC I
6330			24								SCC I
6330			24								SCC II
6331			24								SCC I
6331			24								SCC I
6331			24								SCC I
6331			24								SCC I
6331			24								SCC I
6331			24								SCC I
6331			24								SCC I
6333	MD5600_B1	36	24								AK							229.395	monoclonal		0.32304	0.598528	0.333333	0.444444	0.416667	0.694444	0.0555556	0.472222	0.361111
6333	MD5600_B4	15	24								AK							145.257	monoclonal		0.223592	0.546296	0.4	0.6	0.6	0.466667	0	0.533333	0.466667
6333	MD5600_B3	36	24								SCC II							131.554	monoclonal		0.427466	0.553371	0.361111	0.611111	0.944444	1.08333	0.166667	0.916667	0.666667
6333	MD5600_VB1	3	24								SCC II							65.1385	monoclonal		0.379628	0.508009	3.33333	1.33333	1.66667	2.66667	0	4	2
6333	MD5600_B6	3	24								SCC I							67.042	multifocal		0.140285	0.149599	6	2	2.66667	5	0.666667	2.66667	4.66667
6333	MD5600_VB3	3	24								SCC I							89.1483	multifocal		0.0641724	0.138728	8	6.66667	8	9.33333	0.666667	8	4.66667
6333	MD5600_VB2	3	24								SCC II							102.242	multifocal		0.288815	0.234637	8.33333	5.66667	8.66667	13	1.33333	13	4.33333
6333			24								SCC I
6333			24								SCC I
6335			24								AK
6335			24								AK
6335			24								AK
6335			24								SCC I
6335			24								SCC I
6336			24								AK
6336			24								SCC I
6336			24								SCC I
6336			24								SCC I
6336			24								SCC II
6339			24								AK
6339			24								SCC I
6339			24								SCC I
6339			24								SCC II
6344			24								AK
6344			24								AK
6344			24								SCC I
6344			24								SCC I
6344			24								SCC I
6344			24								SCC I
6344			24								SCC I
6344			24								SCC II
6337	MD5434_B4	3	27								AK							49.6562	monoclonal		0.0948658	0.251765	4	3.66667	4.33333	6.66667	0.333333	7.66667	2
6337	MD5434_VB2	3	27								AK							52.4487	monoclonal		0.102528	0.264476	2.66667	1.66667	1	3	0.666667	2.33333	0.333333
6337	MD5434_B2	3	27								SCC I							55.2661	monoclonal		0.199261	0.383985	4.66667	3.66667	4.66667	4	0	3.33333	1.33333
6337	MD5434_B3	3	27								SCC I							55.2043	monoclonal		0	0.183801	1.66667	3.66667	3.66667	2.33333	0	3.66667	1
6337	MD5434_VB3	3	27								SCC I							224.01	monoclonal		0.385687	0.552855	2.33333	1.66667	1.66667	4	1	3.33333	1.66667
6337	MD5434_VB4	3	27								SCC I							103.257	monoclonal		0.0864644	0.460573	2	3	1.66667	4.33333	1	5.66667	1.66667
6337	MD5434_VB1	4	27								SCC III							146.177	monoclonal		0	0.325521	1.75	1.75	2.25	2.75	0.25	3	0.5
6337	MD5434_B1	3	27								SCC II							130.409	multifocal		0.293893	0.183575	6.33333	9.66667	6	9	1	9.33333	4.33333
6338	MD5435_B5	3	27								SCC I							42.7455	monoclonal		0.0455429	0.328125	2.33333	2.66667	3.33333	4	0	3.33333	1.66667
6338	MD5435_B7	3	27								SCC I							118.835	monoclonal		0.259801	0.371171	1.66667	3	1.66667	5.66667	0	6.66667	4
6338	MD5435_VB2	3	27								SCC I							51.2308	monoclonal		0.0419259	0.321459	4.33333	6.33333	4.66667	4.66667	0.333333	4	1.66667
6338	MD5435_B1	3	27								SCC I							12.3489	monoclonal		0.061061	0.435247	0.666667	1	0	2	0	2	2
6338	MD5435_B2	3	27								AK							103.757	multifocal		0.302505	0.0901639	9.33333	8.33333	7.66667	10.3333	3	10.3333	6.66667
6338	MD5435_B3	3	27								SCC I							64.6762	multifocal		0.632895	0.264295	5.33333	5.33333	3.66667	7	1.66667	5.66667	4.66667
6338	MD5435_VB1	3	27								SCC II							107.162	multifocal		0.560516	0.17735	3.33333	7	6.33333	6.33333	0.666667	6	4.66667
6338			27								AK
6338			27								SCC I
6340	MD5437_B3	3	27								AK							130.962	monoclonal		0.311124	0.483516	1.33333	2.66667	2.33333	4	1.33333	1.66667	2.33333
6340	MD5437_VB2	3	27								AK							55.6637	monoclonal		0.0476857	0.112871	5.33333	4.66667	2.33333	5.33333	1	6.33333	2.33333
6340	MD5437_B1	3	27								SCC I							32.5697	monoclonal		0.0340723	0.0466926	2	5	3	3.66667	0	2.66667	1
6340	MD5437_B2	3	27								SCC I							60.2051	monoclonal		0.257876	0.280045	2	4	4.33333	3.33333	0.333333	4	1.66667
6340	MD5437_B4	3	27								SCC II							163.792	monoclonal		0.243368	0.309406	2.66667	3.66667	4	8	0	7.33333	3.33333
6340	MD5437_VB1	3	27								SCC II							76.9846	multifocal		0.296811	0.446724	3.66667	3.33333	1.66667	1.33333	0.333333	3	0.666667
6343	MD5438_B2	3	27								SCC I							74.3138	monoclonal		0	0.297852	1	3.33333	3.66667	4.66667	0.333333	2	3.33333
6343	MD5438_B6	3	27								AK							119.639	multifocal		0.196749	0.356589	5	5	9	6.66667	1	7.33333	6
6343	MD5438_S1	3	27								AK							121.654	multifocal		0.177537	0.389873	2.33333	4	3.66667	3.33333	0	3.66667	2.66667
6343	MD5438_B1	3	27								AK							79.3292	multifocal		0.0227122	0.111933	7.66667	8	9	12.3333	1	10.6667	5.66667
6343	MD5438_B3	3	27								SCC I							157.82	multifocal		0.295376	0.25943	2.33333	4.33333	2.33333	6	0.333333	3.66667	1.33333
6343	MD5438_B5	3	27								SCC I							101.426	multifocal		0.172092	0.3152	3.66667	8	7	6.33333	0.666667	7	5.33333
6343	MD5438_B4	3	27								SCC I							96.7307	multifocal		0.258624	0.246929	3.33333	5	5	6	0.666667	4.33333	4

[truncated: 6 more sheets: Suppl_Data  10, Suppl_Data  11, Suppl_Data  12, Suppl_Data  13, Suppl_Data  14, Suppl_table 15]
